# Supplementary material for: Hyperdense Pancreatic Ductal Adenocarcinoma: Clinical Characteristics and Proteomic Landscape
Source: Front Oncol. 2021 Feb 25;11:640820. doi: 10.3389/fonc.2021.640820 (PMC7947874; doi:10.3389/fonc.2021.640820)
Supplement: Supplementary file 1 [file Table_1.xlsx]

## Sheet: Protein_quant
Protein accession	Protein description	Gene name	MW [kDa]	Coverage [%]	Peptides	Unique peptides	PSMs	hypo/hyper Ratio	hypo/hyper P value
P31937	3-hydroxyisobutyrate dehydrogenase, mitochondrial OS=Homo sapiens OX=9606 GN=HIBADH PE=1 SV=2	HIBADH	35.329	24.4	6	6	7	0.894	0.279753
P61981	14-3-3 protein gamma OS=Homo sapiens OX=9606 GN=YWHAG PE=1 SV=2	YWHAG	28.302	25.5	7	3	39	1.225	0.197157
P00325	All-trans-retinol dehydrogenase [NAD(+)] ADH1B OS=Homo sapiens OX=9606 GN=ADH1B PE=1 SV=2	ADH1B	39.854	25.6	9	2	19	0.881	0.560318
P52594	Arf-GAP domain and FG repeat-containing protein 1 OS=Homo sapiens OX=9606 GN=AGFG1 PE=1 SV=2	AGFG1	58.259	8	4	3	5	0.939	0.88914
Q9UKV8	Protein argonaute-2 OS=Homo sapiens OX=9606 GN=AGO2 PE=1 SV=3	AGO2	97.207	17	12	9	15	0.972	0.376375
Q8TD06	Anterior gradient protein 3 OS=Homo sapiens OX=9606 GN=AGR3 PE=1 SV=1	AGR3	19.171	28.3	4	3	9	0.848	0.522433
Q9BVK2	Probable dolichyl pyrophosphate Glc1Man9GlcNAc2 alpha-1,3-glucosyltransferase OS=Homo sapiens OX=9606 GN=ALG8 PE=1 SV=2	ALG8	60.087	1.7	1	1	2	0.902	0.314308
Q12955	Ankyrin-3 OS=Homo sapiens OX=9606 GN=ANK3 PE=1 SV=3	ANK3	480.4	2.5	11	9	11	0.995	0.887629
Q9NZN5	Rho guanine nucleotide exchange factor 12 OS=Homo sapiens OX=9606 GN=ARHGEF12 PE=1 SV=1	ARHGEF12	173.23	4.5	6	6	6	0.846	0.0933734
P39687	Acidic leucine-rich nuclear phosphoprotein 32 family member A OS=Homo sapiens OX=9606 GN=ANP32A PE=1 SV=1	ANP32A	28.585	29.3	7	5	14	0.896	0.175222
P05026	Sodium/potassium-transporting ATPase subunit beta-1 OS=Homo sapiens OX=9606 GN=ATP1B1 PE=1 SV=1	ATP1B1	35.061	16.2	4	4	5	0.927	0.743421
O60885	Bromodomain-containing protein 4 OS=Homo sapiens OX=9606 GN=BRD4 PE=1 SV=2	BRD4	152.22	5.9	8	4	8	0.897	0.0848904
Q4VC31	Coiled-coil domain-containing protein 58 OS=Homo sapiens OX=9606 GN=CCDC58 PE=1 SV=1	CCDC58	16.62	25.7	3	3	5	0.934	0.456173
P43155	Carnitine O-acetyltransferase OS=Homo sapiens OX=9606 GN=CRAT PE=1 SV=5	CRAT	70.857	8	6	6	8	0.546	0.248811
P52907	F-actin-capping protein subunit alpha-1 OS=Homo sapiens OX=9606 GN=CAPZA1 PE=1 SV=3	CAPZA1	32.922	52.8	9	7	26	0.995	0.958296
Q9H4Z3	mRNA (2'-O-methyladenosine-N(6)-)-methyltransferase OS=Homo sapiens OX=9606 GN=PCIF1 PE=1 SV=1	PCIF1	80.669	4.7	3	3	3	0.911	0.121158
Q9H8G2	Caspase activity and apoptosis inhibitor 1 OS=Homo sapiens OX=9606 GN=CAAP1 PE=1 SV=2	CAAP1	38.367	3	1	1	1	1.029	0.719559
Q5TDH0	Protein DDI1 homolog 2 OS=Homo sapiens OX=9606 GN=DDI2 PE=1 SV=1	DDI2	44.522	14.5	5	5	5	0.902	0.25615
O94830	Phospholipase DDHD2 OS=Homo sapiens OX=9606 GN=DDHD2 PE=1 SV=2	DDHD2	81.031	2.4	2	2	2	0.948	0.630649
Q5JSL3	Dedicator of cytokinesis protein 11 OS=Homo sapiens OX=9606 GN=DOCK11 PE=1 SV=2	DOCK11	237.67	3.1	6	5	6	0.883	0.2965
O60941	Dystrobrevin beta OS=Homo sapiens OX=9606 GN=DTNB PE=1 SV=1	DTNB	71.355	4.5	3	3	3	0.648	0.078145
O60869	Endothelial differentiation-related factor 1 OS=Homo sapiens OX=9606 GN=EDF1 PE=1 SV=1	EDF1	16.368	16.9	2	2	4	0.89	0.310398
Q00537	Cyclin-dependent kinase 17 OS=Homo sapiens OX=9606 GN=CDK17 PE=1 SV=2	CDK17	59.582	5	3	2	4
P86791	Vacuolar fusion protein CCZ1 homolog OS=Homo sapiens OX=9606 GN=CCZ1 PE=1 SV=1	CCZ1	55.866	18.9	8	8	8	0.9	0.0957947
Q15417	Calponin-3 OS=Homo sapiens OX=9606 GN=CNN3 PE=1 SV=1	CNN3	36.413	26.7	8	6	22	1.146	0.2971
P01031	Complement C5 OS=Homo sapiens OX=9606 GN=C5 PE=1 SV=4	C5	188.3	14	25	25	30	1.018	0.98088
Q99715	Collagen alpha-1(XII) chain OS=Homo sapiens OX=9606 GN=COL12A1 PE=1 SV=2	COL12A1	333.14	37.6	100	99	246	1.615	0.0592171
Q9UKF6	Cleavage and polyadenylation specificity factor subunit 3 OS=Homo sapiens OX=9606 GN=CPSF3 PE=1 SV=1	CPSF3	77.485	6.4	4	4	4	0.94	0.399837
Q9NQ92	Coordinator of PRMT5 and differentiation stimulator OS=Homo sapiens OX=9606 GN=COPRS PE=1 SV=3	COPRS	20.066	6.5	1	1	1	0.868	0.741431
Q99829	Copine-1 OS=Homo sapiens OX=9606 GN=CPNE1 PE=1 SV=1	CPNE1	59.058	14.9	8	8	14	1.059	0.739638
Q9NQC7	Ubiquitin carboxyl-terminal hydrolase CYLD OS=Homo sapiens OX=9606 GN=CYLD PE=1 SV=1	CYLD	107.31	0.8	1	1	1	0.941	0.62557
Q5M775	Cytospin-B OS=Homo sapiens OX=9606 GN=SPECC1 PE=1 SV=1	SPECC1	118.58	7	7	7	8	0.899	0.320568
P17302	Gap junction alpha-1 protein OS=Homo sapiens OX=9606 GN=GJA1 PE=1 SV=2	GJA1	43.008	3.7	1	1	1	1.032	0.796765
Q53GD3	Choline transporter-like protein 4 OS=Homo sapiens OX=9606 GN=SLC44A4 PE=1 SV=2	SLC44A4	79.253	2	1	1	1
P56545	C-terminal-binding protein 2 OS=Homo sapiens OX=9606 GN=CTBP2 PE=1 SV=1	CTBP2	48.944	12.6	5	2	6	0.895	0.231512
Q9Y4B6	DDB1- and CUL4-associated factor 1 OS=Homo sapiens OX=9606 GN=DCAF1 PE=1 SV=3	DCAF1	169.01	3.3	5	5	5	0.798	0.176994
P04440	HLA class II histocompatibility antigen, DP beta 1 chain OS=Homo sapiens OX=9606 GN=HLA-DPB1 PE=1 SV=1	HLA-DPB1	29.159	10.5	3	2	4	0.875	0.625146
Q14185	Dedicator of cytokinesis protein 1 OS=Homo sapiens OX=9606 GN=DOCK1 PE=1 SV=2	DOCK1	215.34	10.4	18	17	19	1.001	0.969725
P30046	D-dopachrome decarboxylase OS=Homo sapiens OX=9606 GN=DDT PE=1 SV=3	DDT	12.712	49.2	6	6	9	1.018	0.816068
P23743	Diacylglycerol kinase alpha OS=Homo sapiens OX=9606 GN=DGKA PE=1 SV=3	DGKA	82.629	15.1	9	9	9	0.964	0.756829
Q16643	Drebrin OS=Homo sapiens OX=9606 GN=DBN1 PE=1 SV=4	DBN1	71.428	27.9	13	13	22	1.119	0.143527
P79483	HLA class II histocompatibility antigen, DR beta 3 chain OS=Homo sapiens OX=9606 GN=HLA-DRB3 PE=1 SV=1	HLA-DRB3	29.962	15.4	4	3	8	1.123	0.823096
O75521	Enoyl-CoA delta isomerase 2, mitochondrial OS=Homo sapiens OX=9606 GN=ECI2 PE=1 SV=4	ECI2	43.585	8.6	3	3	5	0.818	0.255281
Q13825	Methylglutaconyl-CoA hydratase, mitochondrial OS=Homo sapiens OX=9606 GN=AUH PE=1 SV=1	AUH	35.608	2.4	1	1	1	0.888	0.12706
Q15582	Transforming growth factor-beta-induced protein ig-h3 OS=Homo sapiens OX=9606 GN=TGFBI PE=1 SV=1	TGFBI	74.68	41.1	22	22	67	0.924	0.606932
Q86VB7	Scavenger receptor cysteine-rich type 1 protein M130 OS=Homo sapiens OX=9606 GN=CD163 PE=1 SV=2	CD163	125.45	12	11	11	12	1.057	0.572341
P61769	Beta-2-microglobulin OS=Homo sapiens OX=9606 GN=B2M PE=1 SV=1	B2M	13.714	8.4	1	1	2
P63098	Calcineurin subunit B type 1 OS=Homo sapiens OX=9606 GN=PPP3R1 PE=1 SV=2	PPP3R1	19.3	11.2	2	2	2	1.036	0.740146
Q96G23	Ceramide synthase 2 OS=Homo sapiens OX=9606 GN=CERS2 PE=1 SV=1	CERS2	44.876	6.6	2	2	2	0.97	0.829823
P61604	10 kDa heat shock protein, mitochondrial OS=Homo sapiens OX=9606 GN=HSPE1 PE=1 SV=2	HSPE1	10.932	61.8	8	8	13	0.914	0.383735
P28906	Hematopoietic progenitor cell antigen CD34 OS=Homo sapiens OX=9606 GN=CD34 PE=1 SV=2	CD34	40.716	2.1	1	1	2	1.513	0.893406
O15247	Chloride intracellular channel protein 2 OS=Homo sapiens OX=9606 GN=CLIC2 PE=1 SV=3	CLIC2	28.356	42.9	8	8	8	0.787	0.225746
P51911	Calponin-1 OS=Homo sapiens OX=9606 GN=CNN1 PE=1 SV=2	CNN1	33.17	40.7	11	10	22	0.659	0.619191
Q9NZN8	CCR4-NOT transcription complex subunit 2 OS=Homo sapiens OX=9606 GN=CNOT2 PE=1 SV=1	CNOT2	59.737	6.7	3	3	3	0.935	0.705785
Q13057	Bifunctional coenzyme A synthase OS=Homo sapiens OX=9606 GN=COASY PE=1 SV=4	COASY	62.328	10.1	4	4	4	1.059	0.682749
Q9P2B4	CTTNBP2 N-terminal-like protein OS=Homo sapiens OX=9606 GN=CTTNBP2NL PE=1 SV=2	CTTNBP2NL	70.157	2.8	2	2	2	0.969	0.935432
Q9H3G5	Probable serine carboxypeptidase CPVL OS=Homo sapiens OX=9606 GN=CPVL PE=1 SV=2	CPVL	54.163	14.9	6	6	7	0.8	0.0910519
P13073	Cytochrome c oxidase subunit 4 isoform 1, mitochondrial OS=Homo sapiens OX=9606 GN=COX4I1 PE=1 SV=1	COX4I1	19.576	47.9	9	9	20	1.024	0.84913
P22792	Carboxypeptidase N subunit 2 OS=Homo sapiens OX=9606 GN=CPN2 PE=1 SV=3	CPN2	60.556	6.1	3	3	3	1.236	0.568849
Q5VWQ8	Disabled homolog 2-interacting protein OS=Homo sapiens OX=9606 GN=DAB2IP PE=1 SV=2	DAB2IP	131.62	1.4	2	1	2	1.267	0.203207
P99999	Cytochrome c OS=Homo sapiens OX=9606 GN=CYCS PE=1 SV=2	CYCS	11.749	39	5	5	8	1.076	0.62107
Q9NVH1	DnaJ homolog subfamily C member 11 OS=Homo sapiens OX=9606 GN=DNAJC11 PE=1 SV=2	DNAJC11	63.277	13.8	7	7	9	0.824	0.110573
Q9UBM7	7-dehydrocholesterol reductase OS=Homo sapiens OX=9606 GN=DHCR7 PE=1 SV=1	DHCR7	54.489	3.4	2	2	2	1.077	0.62546
Q92506	Estradiol 17-beta-dehydrogenase 8 OS=Homo sapiens OX=9606 GN=HSD17B8 PE=1 SV=2	HSD17B8	26.973	10	2	2	2	0.833	0.0301774
Q9P2X0	Dolichol-phosphate mannosyltransferase subunit 3 OS=Homo sapiens OX=9606 GN=DPM3 PE=1 SV=2	DPM3	10.094	10.9	1	1	1	1.489	0.0453527
Q8WXX0	Dynein heavy chain 7, axonemal OS=Homo sapiens OX=9606 GN=DNAH7 PE=1 SV=2	DNAH7	461.15	0.2	1	1	1	0.43	0.43336
Q8TE73	Dynein heavy chain 5, axonemal OS=Homo sapiens OX=9606 GN=DNAH5 PE=1 SV=3	DNAH5	529.01	0.2	1	1	1
O95433	Activator of 90 kDa heat shock protein ATPase homolog 1 OS=Homo sapiens OX=9606 GN=AHSA1 PE=1 SV=1	AHSA1	38.274	29.9	8	8	11	0.897	0.0151488
Q9UKU9	Angiopoietin-related protein 2 OS=Homo sapiens OX=9606 GN=ANGPTL2 PE=1 SV=1	ANGPTL2	57.104	4.1	2	2	2	1.265	0.286065
P02745	Complement C1q subcomponent subunit A OS=Homo sapiens OX=9606 GN=C1QA PE=1 SV=2	C1QA	26.016	7.3	3	3	3	1.026	0.744219
P17213	Bactericidal permeability-increasing protein OS=Homo sapiens OX=9606 GN=BPI PE=1 SV=4	BPI	53.899	8.2	4	4	5	1.496	0.435648
Q15059	Bromodomain-containing protein 3 OS=Homo sapiens OX=9606 GN=BRD3 PE=1 SV=1	BRD3	79.541	8	6	2	6	0.992	0.846272
Q86X55	Histone-arginine methyltransferase CARM1 OS=Homo sapiens OX=9606 GN=CARM1 PE=1 SV=3	CARM1	65.853	4.4	3	3	3	0.846	0.220316
Q49A92	Uncharacterized protein C8orf34 OS=Homo sapiens OX=9606 GN=C8orf34 PE=2 SV=3	C8orf34	59.433	2.8	1	1	1	1.242	0.310656
O14647	Chromodomain-helicase-DNA-binding protein 2 OS=Homo sapiens OX=9606 GN=CHD2 PE=1 SV=2	CHD2	211.34	1.1	2	2	2	0.917	0.187324
Q15642	Cdc42-interacting protein 4 OS=Homo sapiens OX=9606 GN=TRIP10 PE=1 SV=3	TRIP10	68.351	13.6	8	8	11	0.915	0.419354
P28907	ADP-ribosyl cyclase/cyclic ADP-ribose hydrolase 1 OS=Homo sapiens OX=9606 GN=CD38 PE=1 SV=2	CD38	34.328	11.3	4	4	4	0.889	0.543874
O95833	Chloride intracellular channel protein 3 OS=Homo sapiens OX=9606 GN=CLIC3 PE=1 SV=2	CLIC3	26.648	21.6	4	4	5	1.111	0.444707
P02461	Collagen alpha-1(III) chain OS=Homo sapiens OX=9606 GN=COL3A1 PE=1 SV=4	COL3A1	138.56	14.1	17	12	18	1.371	0.098552
Q7Z7L8	Uncharacterized protein C11orf96 OS=Homo sapiens OX=9606 GN=C11orf96 PE=1 SV=3	C11orf96	46.113	11	3	3	3	1.096	0.701831
Q7Z460	CLIP-associating protein 1 OS=Homo sapiens OX=9606 GN=CLASP1 PE=1 SV=1	CLASP1	169.45	4.3	7	6	7	0.942	0.451017
O95786	Antiviral innate immune response receptor RIG-I OS=Homo sapiens OX=9606 GN=DDX58 PE=1 SV=2	DDX58	106.6	8.5	8	8	8	0.977	0.959532
Q99543	DnaJ homolog subfamily C member 2 OS=Homo sapiens OX=9606 GN=DNAJC2 PE=1 SV=4	DNAJC2	71.996	5.6	4	4	4	1.076	0.387282
P09417	Dihydropteridine reductase OS=Homo sapiens OX=9606 GN=QDPR PE=1 SV=2	QDPR	25.789	28.7	4	4	8	0.987	0.926827
Q9H4G0	Band 4.1-like protein 1 OS=Homo sapiens OX=9606 GN=EPB41L1 PE=1 SV=2	EPB41L1	98.502	13.3	10	9	10	1.104	0.252616
Q9NP58	ATP-binding cassette sub-family B member 6, mitochondrial OS=Homo sapiens OX=9606 GN=ABCB6 PE=1 SV=1	ABCB6	93.884	2.6	1	1	1
Q86TX2	Acyl-coenzyme A thioesterase 1 OS=Homo sapiens OX=9606 GN=ACOT1 PE=1 SV=1	ACOT1	46.277	19.2	7	7	8	0.806	0.0487002
P16219	Short-chain specific acyl-CoA dehydrogenase, mitochondrial OS=Homo sapiens OX=9606 GN=ACADS PE=1 SV=1	ACADS	44.297	26.9	9	9	10	0.891	0.257379
P42025	Beta-centractin OS=Homo sapiens OX=9606 GN=ACTR1B PE=1 SV=1	ACTR1B	42.293	27.4	9	5	15	1.126	0.30255
P10109	Adrenodoxin, mitochondrial OS=Homo sapiens OX=9606 GN=FDX1 PE=1 SV=1	FDX1	19.393	9.2	2	2	2	0.879	0.375749
P12814	Alpha-actinin-1 OS=Homo sapiens OX=9606 GN=ACTN1 PE=1 SV=2	ACTN1	103.06	55.7	47	31	183	0.96	0.973822
O60218	Aldo-keto reductase family 1 member B10 OS=Homo sapiens OX=9606 GN=AKR1B10 PE=1 SV=2	AKR1B10	36.019	29.7	9	7	10	0.754	0.95202
Q9NR19	Acetyl-coenzyme A synthetase, cytoplasmic OS=Homo sapiens OX=9606 GN=ACSS2 PE=1 SV=1	ACSS2	78.579	7	5	5	5	0.997	0.944662
Q9UEY8	Gamma-adducin OS=Homo sapiens OX=9606 GN=ADD3 PE=1 SV=1	ADD3	79.154	15.3	9	9	13	0.985	0.922837
Q4KMQ2	Anoctamin-6 OS=Homo sapiens OX=9606 GN=ANO6 PE=1 SV=2	ANO6	106.16	6	5	5	6	0.97	0.871416
Q92667	A-kinase anchor protein 1, mitochondrial OS=Homo sapiens OX=9606 GN=AKAP1 PE=1 SV=1	AKAP1	97.34	1.1	1	1	1	0.608	0.0951269
O15143	Actin-related protein 2/3 complex subunit 1B OS=Homo sapiens OX=9606 GN=ARPC1B PE=1 SV=3	ARPC1B	40.949	30.6	9	9	22	0.978	0.849581
O95671	Probable bifunctional dTTP/UTP pyrophosphatase/methyltransferase protein OS=Homo sapiens OX=9606 GN=ASMTL PE=1 SV=3	ASMTL	68.856	9	5	5	6	0.864	0.0877129
Q8N9N2	Activating signal cointegrator 1 complex subunit 1 OS=Homo sapiens OX=9606 GN=ASCC1 PE=1 SV=1	ASCC1	45.509	4.5	2	2	3	0.928	0.343249
Q5TBC7	Bcl-2-like protein 15 OS=Homo sapiens OX=9606 GN=BCL2L15 PE=1 SV=1	BCL2L15	17.725	22.1	3	3	3	0.81	0.488495
Q14457	Beclin-1 OS=Homo sapiens OX=9606 GN=BECN1 PE=1 SV=2	BECN1	51.896	2.4	1	1	1	0.932	0.111844
Q9BUT1	3-hydroxybutyrate dehydrogenase type 2 OS=Homo sapiens OX=9606 GN=BDH2 PE=1 SV=2	BDH2	26.724	28.2	6	6	9	1.005	0.95091
Q7LBR1	Charged multivesicular body protein 1b OS=Homo sapiens OX=9606 GN=CHMP1B PE=1 SV=1	CHMP1B	22.109	11.6	3	3	5	0.795	0.0796656
Q9GZR7	ATP-dependent RNA helicase DDX24 OS=Homo sapiens OX=9606 GN=DDX24 PE=1 SV=1	DDX24	96.331	4.8	4	4	4	0.89	0.231581
Q1HG44	Dual oxidase maturation factor 2 OS=Homo sapiens OX=9606 GN=DUOXA2 PE=1 SV=2	DUOXA2	34.786	3.8	1	1	1	0.399	0.640612
Q12959	Disks large homolog 1 OS=Homo sapiens OX=9606 GN=DLG1 PE=1 SV=2	DLG1	100.45	13.1	10	9	11	1.027	0.528073
Q96HP0	Dedicator of cytokinesis protein 6 OS=Homo sapiens OX=9606 GN=DOCK6 PE=1 SV=3	DOCK6	229.56	7.4	13	11	13	0.906	0.327233
Q15067	Peroxisomal acyl-coenzyme A oxidase 1 OS=Homo sapiens OX=9606 GN=ACOX1 PE=1 SV=3	ACOX1	74.423	10	6	6	6	1.003	0.988516
Q676U5	Autophagy-related protein 16-1 OS=Homo sapiens OX=9606 GN=ATG16L1 PE=1 SV=2	ATG16L1	68.264	3.3	2	2	2	0.989	0.967484
Q15018	BRISC complex subunit Abraxas 2 OS=Homo sapiens OX=9606 GN=ABRAXAS2 PE=1 SV=2	ABRAXAS2	46.9	5.3	2	2	2	1.084	0.254334
O00400	Acetyl-coenzyme A transporter 1 OS=Homo sapiens OX=9606 GN=SLC33A1 PE=1 SV=1	SLC33A1	60.908	1.5	1	1	1	0.756	0.406954
P33121	Long-chain-fatty-acid--CoA ligase 1 OS=Homo sapiens OX=9606 GN=ACSL1 PE=1 SV=1	ACSL1	77.942	13.9	10	9	13	0.855	0.0440752
Q9H4A4	Aminopeptidase B OS=Homo sapiens OX=9606 GN=RNPEP PE=1 SV=2	RNPEP	72.595	18.3	12	12	22	0.988	0.876949
Q8IUX7	Adipocyte enhancer-binding protein 1 OS=Homo sapiens OX=9606 GN=AEBP1 PE=1 SV=1	AEBP1	130.93	25.8	25	24	59	1.388	0.191133
P78536	Disintegrin and metalloproteinase domain-containing protein 17 OS=Homo sapiens OX=9606 GN=ADAM17 PE=1 SV=1	ADAM17	93.02	4.6	4	4	4	1.005	0.795165
Q8NFD5	AT-rich interactive domain-containing protein 1B OS=Homo sapiens OX=9606 GN=ARID1B PE=1 SV=2	ARID1B	236.12	1.3	3	3	4	0.807	0.0385101
Q92485	Acid sphingomyelinase-like phosphodiesterase 3b OS=Homo sapiens OX=9606 GN=SMPDL3B PE=1 SV=2	SMPDL3B	50.813	2.2	1	1	1	0.79	0.540725
O95861	3'(2'),5'-bisphosphate nucleotidase 1 OS=Homo sapiens OX=9606 GN=BPNT1 PE=1 SV=1	BPNT1	33.392	29.9	8	8	17	0.966	0.789972
P45973	Chromobox protein homolog 5 OS=Homo sapiens OX=9606 GN=CBX5 PE=1 SV=1	CBX5	22.225	27.7	4	4	4	0.897	0.563719
P47756	F-actin-capping protein subunit beta OS=Homo sapiens OX=9606 GN=CAPZB PE=1 SV=4	CAPZB	31.35	33.9	10	10	30	0.934	0.282228
O15484	Calpain-5 OS=Homo sapiens OX=9606 GN=CAPN5 PE=1 SV=2	CAPN5	73.168	16.1	10	10	13	0.944	0.954117
P19397	Leukocyte surface antigen CD53 OS=Homo sapiens OX=9606 GN=CD53 PE=1 SV=1	CD53	24.341	3.7	1	1	1
Q00610	Clathrin heavy chain 1 OS=Homo sapiens OX=9606 GN=CLTC PE=1 SV=5	CLTC	191.61	33.2	49	36	110	1.038	0.556934
Q9Y305	Acyl-coenzyme A thioesterase 9, mitochondrial OS=Homo sapiens OX=9606 GN=ACOT9 PE=1 SV=2	ACOT9	49.901	26.9	10	10	14	0.919	0.409819
P31946	14-3-3 protein beta/alpha OS=Homo sapiens OX=9606 GN=YWHAB PE=1 SV=3	YWHAB	28.082	37.8	9	4	59	1.027	0.644066
P07311	Acylphosphatase-1 OS=Homo sapiens OX=9606 GN=ACYP1 PE=1 SV=2	ACYP1	11.261	19.2	2	2	2	1.166	0.471608
P00813	Adenosine deaminase OS=Homo sapiens OX=9606 GN=ADA PE=1 SV=3	ADA	40.764	10.2	4	4	5	1.086	0.57116
O95154	Aflatoxin B1 aldehyde reductase member 3 OS=Homo sapiens OX=9606 GN=AKR7A3 PE=1 SV=2	AKR7A3	37.206	17.5	5	2	7	0.987	0.788526
P17342	Atrial natriuretic peptide receptor 3 OS=Homo sapiens OX=9606 GN=NPR3 PE=1 SV=2	NPR3	59.807	8.9	4	4	4	1.309	0.242535
P08133	Annexin A6 OS=Homo sapiens OX=9606 GN=ANXA6 PE=1 SV=3	ANXA6	75.872	52	34	34	80	0.961	0.718007
Q96BJ3	Axin interactor, dorsalization-associated protein OS=Homo sapiens OX=9606 GN=AIDA PE=1 SV=1	AIDA	35.023	19	4	4	5	0.979	0.995266
Q68CP9	AT-rich interactive domain-containing protein 2 OS=Homo sapiens OX=9606 GN=ARID2 PE=1 SV=2	ARID2	197.39	0.9	2	2	2	0.906	0.221163
P61158	Actin-related protein 3 OS=Homo sapiens OX=9606 GN=ACTR3 PE=1 SV=3	ACTR3	47.371	46.9	17	17	42	0.974	0.535653
Q07817	Bcl-2-like protein 1 OS=Homo sapiens OX=9606 GN=BCL2L1 PE=1 SV=1	BCL2L1	26.049	3.9	1	1	1
Q00587	Cdc42 effector protein 1 OS=Homo sapiens OX=9606 GN=CDC42EP1 PE=1 SV=1	CDC42EP1	40.294	2.8	1	1	1	0.925	0.46287
P54132	Bloom syndrome protein OS=Homo sapiens OX=9606 GN=BLM PE=1 SV=1	BLM	159	0.6	1	1	2	0.885	0.233736
P00915	Carbonic anhydrase 1 OS=Homo sapiens OX=9606 GN=CA1 PE=1 SV=2	CA1	28.87	43.3	8	8	29	1.819	0.254521
P25067	Collagen alpha-2(VIII) chain OS=Homo sapiens OX=9606 GN=COL8A2 PE=1 SV=2	COL8A2	67.243	3.4	2	2	2	1.443	0.354615
Q14118	Dystroglycan OS=Homo sapiens OX=9606 GN=DAG1 PE=1 SV=2	DAG1	97.44	10.4	8	8	10	1.078	0.549561
P35659	Protein DEK OS=Homo sapiens OX=9606 GN=DEK PE=1 SV=1	DEK	42.674	20.5	8	8	14	0.99	0.997726
P59666	Neutrophil defensin 3 OS=Homo sapiens OX=9606 GN=DEFA3 PE=1 SV=1	DEFA3	10.245	27.7	5	5	13	1.991	0.195637
Q6RW13	Type-1 angiotensin II receptor-associated protein OS=Homo sapiens OX=9606 GN=AGTRAP PE=1 SV=1	AGTRAP	17.419	24.5	3	3	4	1.046	0.720168
P16278	Beta-galactosidase OS=Homo sapiens OX=9606 GN=GLB1 PE=1 SV=2	GLB1	76.074	16	8	8	10	0.978	0.702597
P46379	Large proline-rich protein BAG6 OS=Homo sapiens OX=9606 GN=BAG6 PE=1 SV=2	BAG6	119.41	5.4	6	6	6	0.844	0.128938
Q9HD42	Charged multivesicular body protein 1a OS=Homo sapiens OX=9606 GN=CHMP1A PE=1 SV=1	CHMP1A	21.703	12.8	3	3	3	1.032	0.707604
Q99643	Succinate dehydrogenase cytochrome b560 subunit, mitochondrial OS=Homo sapiens OX=9606 GN=SDHC PE=1 SV=1	SDHC	18.61	12.4	2	2	2	0.937	0.550429
P13671	Complement component C6 OS=Homo sapiens OX=9606 GN=C6 PE=1 SV=3	C6	104.79	13.6	12	12	14	1.104	0.613252
Q05048	Cleavage stimulation factor subunit 1 OS=Homo sapiens OX=9606 GN=CSTF1 PE=1 SV=1	CSTF1	48.357	6.7	2	2	2	0.917	0.466398
Q9UBW8	COP9 signalosome complex subunit 7a OS=Homo sapiens OX=9606 GN=COPS7A PE=1 SV=1	COPS7A	30.276	7.6	2	2	2	0.907	0.631516
Q6JBY9	CapZ-interacting protein OS=Homo sapiens OX=9606 GN=RCSD1 PE=1 SV=1	RCSD1	44.503	6.5	1	1	1	0.996	0.857475
Q6UW02	Cytochrome P450 20A1 OS=Homo sapiens OX=9606 GN=CYP20A1 PE=1 SV=1	CYP20A1	52.432	17.7	8	8	9	0.947	0.499186
O94760	N(G),N(G)-dimethylarginine dimethylaminohydrolase 1 OS=Homo sapiens OX=9606 GN=DDAH1 PE=1 SV=3	DDAH1	31.121	30.2	7	6	11	1.092	0.715805
Q9UJW0	Dynactin subunit 4 OS=Homo sapiens OX=9606 GN=DCTN4 PE=1 SV=1	DCTN4	52.337	22	8	8	8	1.011	0.794265
O95822	Malonyl-CoA decarboxylase, mitochondrial OS=Homo sapiens OX=9606 GN=MLYCD PE=1 SV=3	MLYCD	55.003	4.3	2	2	3	0.812	0.00946812
Q8IXB1	DnaJ homolog subfamily C member 10 OS=Homo sapiens OX=9606 GN=DNAJC10 PE=1 SV=2	DNAJC10	91.079	10	8	8	8	0.896	0.449451
P37059	Estradiol 17-beta-dehydrogenase 2 OS=Homo sapiens OX=9606 GN=HSD17B2 PE=1 SV=1	HSD17B2	42.785	15.2	5	5	5	0.783	0.311105
P18858	DNA ligase 1 OS=Homo sapiens OX=9606 GN=LIG1 PE=1 SV=1	LIG1	101.73	2.2	2	2	2	0.82	0.22479
Q8WXX5	DnaJ homolog subfamily C member 9 OS=Homo sapiens OX=9606 GN=DNAJC9 PE=1 SV=1	DNAJC9	29.909	11.9	3	3	3	0.793	0.0814256
Q9H7D0	Dedicator of cytokinesis protein 5 OS=Homo sapiens OX=9606 GN=DOCK5 PE=1 SV=3	DOCK5	215.31	5.8	12	11	13	0.81	0.277857
O75907	Diacylglycerol O-acyltransferase 1 OS=Homo sapiens OX=9606 GN=DGAT1 PE=1 SV=2	DGAT1	55.278	7.6	2	2	2	0.915	0.357578
Q13510	Acid ceramidase OS=Homo sapiens OX=9606 GN=ASAH1 PE=1 SV=5	ASAH1	44.659	27.8	13	13	25	0.905	0.384898
Q9NW68	BSD domain-containing protein 1 OS=Homo sapiens OX=9606 GN=BSDC1 PE=1 SV=1	BSDC1	47.163	10.2	4	4	4	0.925	0.386903
Q14692	Ribosome biogenesis protein BMS1 homolog OS=Homo sapiens OX=9606 GN=BMS1 PE=1 SV=1	BMS1	145.81	1.4	2	2	2	0.821	0.59795
Q10570	Cleavage and polyadenylation specificity factor subunit 1 OS=Homo sapiens OX=9606 GN=CPSF1 PE=1 SV=2	CPSF1	160.88	4	5	5	6	0.974	0.581798
Q92905	COP9 signalosome complex subunit 5 OS=Homo sapiens OX=9606 GN=COPS5 PE=1 SV=4	COPS5	37.578	21	7	7	8	1.048	0.184787
P61923	Coatomer subunit zeta-1 OS=Homo sapiens OX=9606 GN=COPZ1 PE=1 SV=1	COPZ1	20.198	16.9	2	2	5	1.018	0.868015
Q96JB2	Conserved oligomeric Golgi complex subunit 3 OS=Homo sapiens OX=9606 GN=COG3 PE=1 SV=3	COG3	94.095	4	3	3	3	1.003	0.980998
Q14061	Cytochrome c oxidase copper chaperone OS=Homo sapiens OX=9606 GN=COX17 PE=1 SV=2	COX17	6.9151	25.4	1	1	1	0.944	0.787609
P49447	Cytochrome b561 OS=Homo sapiens OX=9606 GN=CYB561 PE=1 SV=2	CYB561	27.559	6	1	1	2	1	0.978886
Q15438	Cytohesin-1 OS=Homo sapiens OX=9606 GN=CYTH1 PE=1 SV=1	CYTH1	46.412	15.1	5	5	5	0.948	0.131262
Q13617	Cullin-2 OS=Homo sapiens OX=9606 GN=CUL2 PE=1 SV=2	CUL2	86.982	11.1	9	9	13	0.878	0.218298
P14406	Cytochrome c oxidase subunit 7A2, mitochondrial OS=Homo sapiens OX=9606 GN=COX7A2 PE=1 SV=1	COX7A2	9.3959	15.7	1	1	5	1.04	0.776809
Q6PD62	RNA polymerase-associated protein CTR9 homolog OS=Homo sapiens OX=9606 GN=CTR9 PE=1 SV=1	CTR9	133.5	3.7	4	4	4	0.985	0.717452
Q8IWF6	Protein DENND6A OS=Homo sapiens OX=9606 GN=DENND6A PE=1 SV=1	DENND6A	69.574	3	1	1	1
Q5F1R6	DnaJ homolog subfamily C member 21 OS=Homo sapiens OX=9606 GN=DNAJC21 PE=1 SV=2	DNAJC21	62.027	3.4	2	2	2
Q8NF50	Dedicator of cytokinesis protein 8 OS=Homo sapiens OX=9606 GN=DOCK8 PE=1 SV=3	DOCK8	238.53	5.7	12	11	13	0.857	0.147229
Q9NUQ8	ATP-binding cassette sub-family F member 3 OS=Homo sapiens OX=9606 GN=ABCF3 PE=1 SV=2	ABCF3	79.744	8.7	5	5	5	0.948	0.612296
P08195	4F2 cell-surface antigen heavy chain OS=Homo sapiens OX=9606 GN=SLC3A2 PE=1 SV=3	SLC3A2	67.993	14.8	8	8	8	1.063	0.484241
Q99798	Aconitate hydratase, mitochondrial OS=Homo sapiens OX=9606 GN=ACO2 PE=1 SV=2	ACO2	85.424	39.5	24	24	47	0.934	0.431401
P31947	14-3-3 protein sigma OS=Homo sapiens OX=9606 GN=SFN PE=1 SV=1	SFN	27.774	39.9	10	7	30	1.448	0.665509
Q8NB90	ATPase family protein 2 homolog OS=Homo sapiens OX=9606 GN=SPATA5 PE=1 SV=3	SPATA5	97.903	5	4	3	6	0.762	0.21979
Q8WXI4	Acyl-coenzyme A thioesterase 11 OS=Homo sapiens OX=9606 GN=ACOT11 PE=1 SV=1	ACOT11	68.491	3.1	2	2	3	0.503	0.190515
P62736	Actin, aortic smooth muscle OS=Homo sapiens OX=9606 GN=ACTA2 PE=1 SV=1	ACTA2	42.009	54.6	18	1	298	0.74	0.301455
Q0VD83	Apolipoprotein B receptor OS=Homo sapiens OX=9606 GN=APOBR PE=1 SV=3	APOBR	115.63	3.9	4	4	4	0.806	0.134013
Q15041	ADP-ribosylation factor-like protein 6-interacting protein 1 OS=Homo sapiens OX=9606 GN=ARL6IP1 PE=1 SV=2	ARL6IP1	23.362	4.9	1	1	3	0.807	0.053086
Q7Z2E3	Aprataxin OS=Homo sapiens OX=9606 GN=APTX PE=1 SV=2	APTX	40.74	4.8	2	2	2	0.707	0.118653
Q9H6U6	Breast carcinoma-amplified sequence 3 OS=Homo sapiens OX=9606 GN=BCAS3 PE=1 SV=3	BCAS3	101.24	1.6	1	1	1	1.019	0.7826
Q9H694	Protein bicaudal C homolog 1 OS=Homo sapiens OX=9606 GN=BICC1 PE=1 SV=2	BICC1	104.84	1.8	2	2	2	1.111	0.642737
P02747	Complement C1q subcomponent subunit C OS=Homo sapiens OX=9606 GN=C1QC PE=1 SV=3	C1QC	25.773	21.6	4	4	11	1.012	0.902502
O00622	CCN family member 1 OS=Homo sapiens OX=9606 GN=CCN1 PE=1 SV=1	CCN1	42.026	6.6	2	2	2	1.183	0.389502
Q969G5	Caveolae-associated protein 3 OS=Homo sapiens OX=9606 GN=CAVIN3 PE=1 SV=3	CAVIN3	27.701	19.2	5	5	6	1.115	0.492931
P33151	Cadherin-5 OS=Homo sapiens OX=9606 GN=CDH5 PE=1 SV=5	CDH5	87.527	1.3	1	1	1	1.059	0.585696
Q9Y2D0	Carbonic anhydrase 5B, mitochondrial OS=Homo sapiens OX=9606 GN=CA5B PE=1 SV=1	CA5B	36.433	2.8	1	1	1	0.968	0.785482
Q96CF2	Charged multivesicular body protein 4c OS=Homo sapiens OX=9606 GN=CHMP4C PE=1 SV=1	CHMP4C	26.41	6	1	1	1
Q9UER7	Death domain-associated protein 6 OS=Homo sapiens OX=9606 GN=DAXX PE=1 SV=2	DAXX	81.372	2.4	1	1	1	0.889	0.203746
Q9UDY4	DnaJ homolog subfamily B member 4 OS=Homo sapiens OX=9606 GN=DNAJB4 PE=1 SV=1	DNAJB4	37.806	14.2	4	4	5	0.713	0.13835
P20036	HLA class II histocompatibility antigen, DP alpha 1 chain OS=Homo sapiens OX=9606 GN=HLA-DPA1 PE=1 SV=1	HLA-DPA1	29.38	13.8	3	3	4	0.565	0.226565
P16444	Dipeptidase 1 OS=Homo sapiens OX=9606 GN=DPEP1 PE=1 SV=3	DPEP1	45.673	14.6	6	6	11	1.084	0.921808
Q92608	Dedicator of cytokinesis protein 2 OS=Homo sapiens OX=9606 GN=DOCK2 PE=1 SV=2	DOCK2	211.95	7.2	11	11	11	0.905	0.376159
Q15057	Arf-GAP with coiled-coil, ANK repeat and PH domain-containing protein 2 OS=Homo sapiens OX=9606 GN=ACAP2 PE=1 SV=3	ACAP2	88.028	10.8	7	7	8	0.943	0.294857
Q16537	Serine/threonine-protein phosphatase 2A 56 kDa regulatory subunit epsilon isoform OS=Homo sapiens OX=9606 GN=PPP2R5E PE=1 SV=1	PPP2R5E	54.699	14.1	6	4	7	0.891	0.106173
Q8IUX4	DNA dC->dU-editing enzyme APOBEC-3F OS=Homo sapiens OX=9606 GN=APOBEC3F PE=1 SV=3	APOBEC3F	45.02	2.7	1	1	1	1.166	0.0510227
P55196	Afadin OS=Homo sapiens OX=9606 GN=AFDN PE=1 SV=3	AFDN	206.8	7.7	11	11	11	0.932	0.546181
O95573	Long-chain-fatty-acid--CoA ligase 3 OS=Homo sapiens OX=9606 GN=ACSL3 PE=1 SV=3	ACSL3	80.419	10.1	7	6	7	1.127	0.329971
O95081	Arf-GAP domain and FG repeat-containing protein 2 OS=Homo sapiens OX=9606 GN=AGFG2 PE=1 SV=2	AGFG2	48.962	3.7	2	1	2	0.937	0.592837
P31751	RAC-beta serine/threonine-protein kinase OS=Homo sapiens OX=9606 GN=AKT2 PE=1 SV=2	AKT2	55.768	13.3	6	2	6
P15144	Aminopeptidase N OS=Homo sapiens OX=9606 GN=ANPEP PE=1 SV=4	ANPEP	109.54	18.4	16	16	18	0.817	0.459284
Q02040	A-kinase anchor protein 17A OS=Homo sapiens OX=9606 GN=AKAP17A PE=1 SV=2	AKAP17A	80.735	2	1	1	1	1.011	0.856285
P14550	Aldo-keto reductase family 1 member A1 OS=Homo sapiens OX=9606 GN=AKR1A1 PE=1 SV=3	AKR1A1	36.573	60.9	16	16	32	0.955	0.422008
P02656	Apolipoprotein C-III OS=Homo sapiens OX=9606 GN=APOC3 PE=1 SV=1	APOC3	10.852	23.2	2	2	7	1.28	0.679267
O43747	AP-1 complex subunit gamma-1 OS=Homo sapiens OX=9606 GN=AP1G1 PE=1 SV=5	AP1G1	91.35	14	11	11	13	0.96	0.291971
P62330	ADP-ribosylation factor 6 OS=Homo sapiens OX=9606 GN=ARF6 PE=1 SV=2	ARF6	20.082	26.3	3	3	5	1.084	0.0657683
Q9NVT9	Armadillo repeat-containing protein 1 OS=Homo sapiens OX=9606 GN=ARMC1 PE=1 SV=1	ARMC1	31.28	10.6	3	3	3	0.992	0.987957
Q9Y2G3	Probable phospholipid-transporting ATPase IF OS=Homo sapiens OX=9606 GN=ATP11B PE=1 SV=2	ATP11B	134.19	1.4	2	1	2	1.105	0.370935
P06576	ATP synthase subunit beta, mitochondrial OS=Homo sapiens OX=9606 GN=ATP5F1B PE=1 SV=3	ATP5F1B	56.559	44.4	17	17	64	0.955	0.277911
P18859	ATP synthase-coupling factor 6, mitochondrial OS=Homo sapiens OX=9606 GN=ATP5PF PE=1 SV=1	ATP5PF	12.587	33.3	4	4	10	0.985	0.743945
Q13867	Bleomycin hydrolase OS=Homo sapiens OX=9606 GN=BLMH PE=1 SV=1	BLMH	52.562	11.2	5	5	7	0.999	0.973138
P04040	Catalase OS=Homo sapiens OX=9606 GN=CAT PE=1 SV=3	CAT	59.755	33.4	16	16	28	1.201	0.1527
P16152	Carbonyl reductase [NADPH] 1 OS=Homo sapiens OX=9606 GN=CBR1 PE=1 SV=3	CBR1	30.375	48	10	8	21	1.104	0.426603
Q8N5C1	Calcium homeostasis modulator protein 5 OS=Homo sapiens OX=9606 GN=CALHM5 PE=2 SV=1	CALHM5	35.17	8.1	2	2	2	1.255	0.20471
Q8IYE0	Coiled-coil domain-containing protein 146 OS=Homo sapiens OX=9606 GN=CCDC146 PE=1 SV=2	CCDC146	112.81	0.9	1	1	1	1.008	0.744799
Q9UNE7	E3 ubiquitin-protein ligase CHIP OS=Homo sapiens OX=9606 GN=STUB1 PE=1 SV=2	STUB1	34.856	9.9	3	3	3	1.049	0.478594
Q5ZPR3	CD276 antigen OS=Homo sapiens OX=9606 GN=CD276 PE=1 SV=1	CD276	57.235	8.2	3	3	3	0.929	0.608324
P42773	Cyclin-dependent kinase 4 inhibitor C OS=Homo sapiens OX=9606 GN=CDKN2C PE=1 SV=1	CDKN2C	18.127	10.7	2	2	2	0.795	0.355144
O96005	Cleft lip and palate transmembrane protein 1 OS=Homo sapiens OX=9606 GN=CLPTM1 PE=1 SV=1	CLPTM1	76.096	11.7	6	6	6	0.901	0.538834
Q13085	Acetyl-CoA carboxylase 1 OS=Homo sapiens OX=9606 GN=ACACA PE=1 SV=2	ACACA	265.55	2.5	6	6	6	1.078	0.514705
P62258	14-3-3 protein epsilon OS=Homo sapiens OX=9606 GN=YWHAE PE=1 SV=1	YWHAE	29.174	59.2	16	14	56	1	0.999807
P43652	Afamin OS=Homo sapiens OX=9606 GN=AFM PE=1 SV=1	AFM	69.068	18.4	11	11	18	1.112	0.74479
Q2TAA5	GDP-Man:Man(3)GlcNAc(2)-PP-Dol alpha-1,2-mannosyltransferase OS=Homo sapiens OX=9606 GN=ALG11 PE=1 SV=2	ALG11	55.65	6.5	4	4	4	0.953	0.338218
Q8IVF2	Protein AHNAK2 OS=Homo sapiens OX=9606 GN=AHNAK2 PE=1 SV=2	AHNAK2	616.62	27.7	64	62	92	1.719	0.226614
P58335	Anthrax toxin receptor 2 OS=Homo sapiens OX=9606 GN=ANTXR2 PE=1 SV=5	ANTXR2	53.666	4.5	2	2	2	0.792	0.114676
Q7L311	Armadillo repeat-containing X-linked protein 2 OS=Homo sapiens OX=9606 GN=ARMCX2 PE=2 SV=1	ARMCX2	65.683	6.6	4	4	4	1.092	0.169369
P53680	AP-2 complex subunit sigma OS=Homo sapiens OX=9606 GN=AP2S1 PE=1 SV=2	AP2S1	17.018	16.9	3	3	6	0.986	0.838227
P61160	Actin-related protein 2 OS=Homo sapiens OX=9606 GN=ACTR2 PE=1 SV=1	ACTR2	44.76	35.3	13	13	37	0.983	0.564637
Q9Y679	Ancient ubiquitous protein 1 OS=Homo sapiens OX=9606 GN=AUP1 PE=1 SV=2	AUP1	45.786	10.7	3	3	5	0.788	0.230541
Q9NYF8	Bcl-2-associated transcription factor 1 OS=Homo sapiens OX=9606 GN=BCLAF1 PE=1 SV=2	BCLAF1	106.12	10.1	8	8	8	1.007	0.884462
Q13075	Baculoviral IAP repeat-containing protein 1 OS=Homo sapiens OX=9606 GN=NAIP PE=1 SV=3	NAIP	159.58	0.6	1	1	1	0.874	0.530502
Q6UB35	Monofunctional C1-tetrahydrofolate synthase, mitochondrial OS=Homo sapiens OX=9606 GN=MTHFD1L PE=1 SV=1	MTHFD1L	105.79	7.3	7	7	8	1.017	0.909198
Q9UQB8	Brain-specific angiogenesis inhibitor 1-associated protein 2 OS=Homo sapiens OX=9606 GN=BAIAP2 PE=1 SV=1	BAIAP2	60.867	10.5	5	5	6	1.191	0.378501
Q6NZI2	Caveolae-associated protein 1 OS=Homo sapiens OX=9606 GN=CAVIN1 PE=1 SV=1	CAVIN1	43.476	35.6	10	10	19	1.038	0.814374
P55210	Caspase-7 OS=Homo sapiens OX=9606 GN=CASP7 PE=1 SV=1	CASP7	34.276	2.3	1	1	1	0.915	0.466121
Q6P4E1	Protein CASC4 OS=Homo sapiens OX=9606 GN=CASC4 PE=1 SV=2	CASC4	49.497	17.2	6	6	7	0.97	0.801764
P55285	Cadherin-6 OS=Homo sapiens OX=9606 GN=CDH6 PE=1 SV=1	CDH6	88.308	1.8	1	1	1
Q96BP2	Coiled-coil-helix-coiled-coil-helix domain-containing protein 1 OS=Homo sapiens OX=9606 GN=CHCHD1 PE=1 SV=1	CHCHD1	13.475	23.7	3	3	3	0.87	0.213272
P29372	DNA-3-methyladenine glycosylase OS=Homo sapiens OX=9606 GN=MPG PE=1 SV=3	MPG	32.868	5	1	1	2	1.277	0.273625
O75891	Cytosolic 10-formyltetrahydrofolate dehydrogenase OS=Homo sapiens OX=9606 GN=ALDH1L1 PE=1 SV=2	ALDH1L1	98.828	6.5	6	3	7	0.891	0.75101
Q9Y653	Adhesion G-protein coupled receptor G1 OS=Homo sapiens OX=9606 GN=ADGRG1 PE=1 SV=2	ADGRG1	77.737	4.6	3	3	3	1.434	0.391093
P27338	Amine oxidase [flavin-containing] B OS=Homo sapiens OX=9606 GN=MAOB PE=1 SV=3	MAOB	58.762	28.7	14	13	20	0.709	0.0241739
O95782	AP-2 complex subunit alpha-1 OS=Homo sapiens OX=9606 GN=AP2A1 PE=1 SV=3	AP2A1	107.54	27.2	25	19	34	1.03	0.688546
Q96BM9	ADP-ribosylation factor-like protein 8A OS=Homo sapiens OX=9606 GN=ARL8A PE=1 SV=1	ARL8A	21.416	31.2	6	4	9	0.915	0.626864
Q9H1Y0	Autophagy protein 5 OS=Homo sapiens OX=9606 GN=ATG5 PE=1 SV=2	ATG5	32.447	4.7	1	1	1
Q9UBB4	Ataxin-10 OS=Homo sapiens OX=9606 GN=ATXN10 PE=1 SV=1	ATXN10	53.488	18.5	8	8	8	1.062	0.413403
P25705	ATP synthase subunit alpha, mitochondrial OS=Homo sapiens OX=9606 GN=ATP5F1A PE=1 SV=1	ATP5F1A	59.75	37.3	21	21	44	0.973	0.596619
Q9UMX3	Bcl-2-related ovarian killer protein OS=Homo sapiens OX=9606 GN=BOK PE=1 SV=1	BOK	23.28	3.8	1	1	1	0.78	0.244388
Q8NFL0	UDP-GlcNAc:betaGal beta-1,3-N-acetylglucosaminyltransferase 7 OS=Homo sapiens OX=9606 GN=B3GNT7 PE=1 SV=1	B3GNT7	45.987	2	1	1	1
Q8N4T8	Carbonyl reductase family member 4 OS=Homo sapiens OX=9606 GN=CBR4 PE=1 SV=3	CBR4	25.301	11.8	2	2	2	0.912	0.333429
Q3MIR4	Cell cycle control protein 50B OS=Homo sapiens OX=9606 GN=TMEM30B PE=1 SV=1	TMEM30B	38.941	4	1	1	1	1.084	0.614804
P27824	Calnexin OS=Homo sapiens OX=9606 GN=CANX PE=1 SV=2	CANX	67.567	27.5	16	16	27	1.013	0.98969
Q9H5V8	CUB domain-containing protein 1 OS=Homo sapiens OX=9606 GN=CDCP1 PE=1 SV=3	CDCP1	92.931	4.5	4	4	4	0.968	0.955649
Q9UKY7	Protein CDV3 homolog OS=Homo sapiens OX=9606 GN=CDV3 PE=1 SV=1	CDV3	27.335	39.9	7	7	7	1.181	0.105678
Q9BWS9	Chitinase domain-containing protein 1 OS=Homo sapiens OX=9606 GN=CHID1 PE=1 SV=1	CHID1	44.94	14.2	6	6	7	0.809	0.217384
Q9Y259	Choline/ethanolamine kinase OS=Homo sapiens OX=9606 GN=CHKB PE=1 SV=3	CHKB	45.271	8.9	3	3	3	0.765	0.144557
Q9NZA1	Chloride intracellular channel protein 5 OS=Homo sapiens OX=9606 GN=CLIC5 PE=1 SV=3	CLIC5	46.502	12.9	4	4	6	1.066	0.40238
P01009	Alpha-1-antitrypsin OS=Homo sapiens OX=9606 GN=SERPINA1 PE=1 SV=3	SERPINA1	46.736	52.4	22	22	98	1.085	0.720517
P19652	Alpha-1-acid glycoprotein 2 OS=Homo sapiens OX=9606 GN=ORM2 PE=1 SV=2	ORM2	23.602	30.8	6	4	10	1.243	0.174193
Q9NUJ1	Mycophenolic acid acyl-glucuronide esterase, mitochondrial OS=Homo sapiens OX=9606 GN=ABHD10 PE=1 SV=1	ABHD10	33.932	15	3	3	7	0.987	0.821445
O95870	Phosphatidylserine lipase ABHD16A OS=Homo sapiens OX=9606 GN=ABHD16A PE=1 SV=3	ABHD16A	63.243	7.9	3	3	4	1.002	0.960201
Q8IZP0	Abl interactor 1 OS=Homo sapiens OX=9606 GN=ABI1 PE=1 SV=4	ABI1	55.08	17.7	9	9	11	0.992	0.892966
Q13685	Angio-associated migratory cell protein OS=Homo sapiens OX=9606 GN=AAMP PE=1 SV=2	AAMP	46.75	4.1	2	2	2	0.868	0.0897588
Q86V21	Acetoacetyl-CoA synthetase OS=Homo sapiens OX=9606 GN=AACS PE=1 SV=1	AACS	75.143	3.6	3	3	3	0.814	0.313353
O95994	Anterior gradient protein 2 homolog OS=Homo sapiens OX=9606 GN=AGR2 PE=1 SV=1	AGR2	19.979	26.3	4	3	23	0.73	0.472455
Q15848	Adiponectin OS=Homo sapiens OX=9606 GN=ADIPOQ PE=1 SV=1	ADIPOQ	26.413	6.1	1	1	1	0.995	0.97749
Q9NX46	ADP-ribose glycohydrolase ARH3 OS=Homo sapiens OX=9606 GN=ADPRS PE=1 SV=1	ADPRS	38.946	5.5	2	2	3	0.982	0.885741
Q9NUB1	Acetyl-coenzyme A synthetase 2-like, mitochondrial OS=Homo sapiens OX=9606 GN=ACSS1 PE=1 SV=2	ACSS1	74.856	11.5	7	7	7	0.797	0.21578
Q12904	Aminoacyl tRNA synthase complex-interacting multifunctional protein 1 OS=Homo sapiens OX=9606 GN=AIMP1 PE=1 SV=2	AIMP1	34.352	41	9	9	17	1.032	0.581738
Q3SY69	Mitochondrial 10-formyltetrahydrofolate dehydrogenase OS=Homo sapiens OX=9606 GN=ALDH1L2 PE=1 SV=2	ALDH1L2	101.74	23.5	21	18	27	1.061	0.587021
P36404	ADP-ribosylation factor-like protein 2 OS=Homo sapiens OX=9606 GN=ARL2 PE=1 SV=4	ARL2	20.878	8.7	2	2	2	0.898	0.752401
Q8IWZ6	Bardet-Biedl syndrome 7 protein OS=Homo sapiens OX=9606 GN=BBS7 PE=1 SV=2	BBS7	80.352	2.4	2	2	2	1.023	0.967121
Q9BXJ0	Complement C1q tumor necrosis factor-related protein 5 OS=Homo sapiens OX=9606 GN=C1QTNF5 PE=1 SV=1	C1QTNF5	25.298	9.9	2	2	2	1.355	0.529106
Q8TDN6	Ribosome biogenesis protein BRX1 homolog OS=Homo sapiens OX=9606 GN=BRIX1 PE=1 SV=2	BRIX1	41.401	8.5	3	3	3	0.942	0.627718
Q9Y2R0	Cytochrome c oxidase assembly factor 3 homolog, mitochondrial OS=Homo sapiens OX=9606 GN=COA3 PE=1 SV=1	COA3	11.731	17.9	2	2	2	0.864	0.577007
P50613	Cyclin-dependent kinase 7 OS=Homo sapiens OX=9606 GN=CDK7 PE=1 SV=1	CDK7	39.038	2.9	1	1	1	0.941	0.578709
Q9UIV1	CCR4-NOT transcription complex subunit 7 OS=Homo sapiens OX=9606 GN=CNOT7 PE=1 SV=3	CNOT7	32.745	8.4	2	2	4	0.983	0.996867
Q96HD1	Protein disulfide isomerase CRELD1 OS=Homo sapiens OX=9606 GN=CRELD1 PE=1 SV=3	CRELD1	45.439	8.6	3	3	3	0.994	0.955099
Q8NFV4	Protein ABHD11 OS=Homo sapiens OX=9606 GN=ABHD11 PE=1 SV=1	ABHD11	34.69	3.2	1	1	1	0.88	0.353379
Q13362	Serine/threonine-protein phosphatase 2A 56 kDa regulatory subunit gamma isoform OS=Homo sapiens OX=9606 GN=PPP2R5C PE=1 SV=3	PPP2R5C	61.06	10.1	5	3	6	1.034	0.702463
Q9Y312	Protein AAR2 homolog OS=Homo sapiens OX=9606 GN=AAR2 PE=1 SV=2	AAR2	43.472	5.2	1	1	1	1.102	0.488421
P11171	Protein 4.1 OS=Homo sapiens OX=9606 GN=EPB41 PE=1 SV=4	EPB41	97.016	3.9	3	2	3	0.891	0.597278
P54922	[Protein ADP-ribosylarginine] hydrolase OS=Homo sapiens OX=9606 GN=ADPRH PE=1 SV=1	ADPRH	39.506	5	1	1	1	0.667	0.0311302
P11766	Alcohol dehydrogenase class-3 OS=Homo sapiens OX=9606 GN=ADH5 PE=1 SV=4	ADH5	39.724	40.1	14	14	28	0.912	0.254811
P31749	RAC-alpha serine/threonine-protein kinase OS=Homo sapiens OX=9606 GN=AKT1 PE=1 SV=2	AKT1	55.686	20.6	9	5	9	1.174	0.0444407
P05091	Aldehyde dehydrogenase, mitochondrial OS=Homo sapiens OX=9606 GN=ALDH2 PE=1 SV=2	ALDH2	56.381	32.5	14	12	20	1.19	0.841144
P27216	Annexin A13 OS=Homo sapiens OX=9606 GN=ANXA13 PE=1 SV=3	ANXA13	35.415	13	5	4	6	0.773	0.500766
Q9P2R3	Rabankyrin-5 OS=Homo sapiens OX=9606 GN=ANKFY1 PE=1 SV=2	ANKFY1	128.4	7.6	9	9	10	1.005	0.863446
P84085	ADP-ribosylation factor 5 OS=Homo sapiens OX=9606 GN=ARF5 PE=1 SV=2	ARF5	20.529	48.3	8	4	13	1.002	0.915395
P47755	F-actin-capping protein subunit alpha-2 OS=Homo sapiens OX=9606 GN=CAPZA2 PE=1 SV=3	CAPZA2	32.949	60.5	11	9	22	0.966	0.734271
Q9H425	Uncharacterized protein C1orf198 OS=Homo sapiens OX=9606 GN=C1orf198 PE=1 SV=1	C1orf198	36.346	24.5	7	7	7	1.139	0.307089
P09093	Chymotrypsin-like elastase family member 3A OS=Homo sapiens OX=9606 GN=CELA3A PE=1 SV=3	CELA3A	29.488	15.9	4	2	10	0.52	0.509785
P11802	Cyclin-dependent kinase 4 OS=Homo sapiens OX=9606 GN=CDK4 PE=1 SV=2	CDK4	33.729	9.9	3	2	4
P45954	Short/branched chain specific acyl-CoA dehydrogenase, mitochondrial OS=Homo sapiens OX=9606 GN=ACADSB PE=1 SV=1	ACADSB	47.485	10.2	4	4	5	0.917	0.426823
P27348	14-3-3 protein theta OS=Homo sapiens OX=9606 GN=YWHAQ PE=1 SV=1	YWHAQ	27.764	40.4	12	8	50	1.081	0.392965
P43353	Aldehyde dehydrogenase family 3 member B1 OS=Homo sapiens OX=9606 GN=ALDH3B1 PE=1 SV=1	ALDH3B1	51.839	4.1	2	2	2	1.012	0.988221
P35858	Insulin-like growth factor-binding protein complex acid labile subunit OS=Homo sapiens OX=9606 GN=IGFALS PE=1 SV=1	IGFALS	66.034	5.5	3	3	3	1.216	0.497151
P22570	NADPH:adrenodoxin oxidoreductase, mitochondrial OS=Homo sapiens OX=9606 GN=FDXR PE=1 SV=3	FDXR	53.836	17.3	8	8	10	0.821	0.381577
Q01433	AMP deaminase 2 OS=Homo sapiens OX=9606 GN=AMPD2 PE=1 SV=2	AMPD2	100.69	11.1	11	11	11	1.092	0.114723
P35612	Beta-adducin OS=Homo sapiens OX=9606 GN=ADD2 PE=1 SV=3	ADD2	80.853	2.5	2	1	2	1.131	0.78219
P84077	ADP-ribosylation factor 1 OS=Homo sapiens OX=9606 GN=ARF1 PE=1 SV=2	ARF1	20.697	38.7	6	2	20	1.034	0.66505
P01008	Antithrombin-III OS=Homo sapiens OX=9606 GN=SERPINC1 PE=1 SV=1	SERPINC1	52.602	28.7	12	12	30	1.06	0.924341
P08243	Asparagine synthetase [glutamine-hydrolyzing] OS=Homo sapiens OX=9606 GN=ASNS PE=1 SV=4	ASNS	64.369	9.8	6	6	7	0.876	0.821656
O15145	Actin-related protein 2/3 complex subunit 3 OS=Homo sapiens OX=9606 GN=ARPC3 PE=1 SV=3	ARPC3	20.546	27.5	5	5	14	0.979	0.594558
O14874	[3-methyl-2-oxobutanoate dehydrogenase [lipoamide]] kinase, mitochondrial OS=Homo sapiens OX=9606 GN=BCKDK PE=1 SV=2	BCKDK	46.36	4.1	2	2	2	0.686	0.347684
Q9NR09	Baculoviral IAP repeat-containing protein 6 OS=Homo sapiens OX=9606 GN=BIRC6 PE=1 SV=2	BIRC6	530.25	1.2	5	5	5	0.814	0.183442
Q9NV96	Cell cycle control protein 50A OS=Homo sapiens OX=9606 GN=TMEM30A PE=1 SV=1	TMEM30A	40.683	9.1	3	3	3	0.965	0.610956
Q5T0Z8	Uncharacterized protein C6orf132 OS=Homo sapiens OX=9606 GN=C6orf132 PE=1 SV=4	C6orf132	124.03	3.5	3	3	3	1.148	0.25583
Q96JQ2	Calmin OS=Homo sapiens OX=9606 GN=CLMN PE=1 SV=1	CLMN	111.65	9.1	10	10	10	1.032	0.718974
A5YKK6	CCR4-NOT transcription complex subunit 1 OS=Homo sapiens OX=9606 GN=CNOT1 PE=1 SV=2	CNOT1	266.94	4.1	10	10	10	1.035	0.553363
P02748	Complement component C9 OS=Homo sapiens OX=9606 GN=C9 PE=1 SV=2	C9	63.173	15.7	10	10	15	1.027	0.993108
P63151	Serine/threonine-protein phosphatase 2A 55 kDa regulatory subunit B alpha isoform OS=Homo sapiens OX=9606 GN=PPP2R2A PE=1 SV=1	PPP2R2A	51.691	11.4	5	5	7	0.951	0.816435
Q9BTE6	Alanyl-tRNA editing protein Aarsd1 OS=Homo sapiens OX=9606 GN=AARSD1 PE=1 SV=2	AARSD1	45.479	9.5	3	3	3	1.014	0.854099
Q96CM8	Medium-chain acyl-CoA ligase ACSF2, mitochondrial OS=Homo sapiens OX=9606 GN=ACSF2 PE=1 SV=2	ACSF2	68.124	8.6	5	5	5	1.139	0.497772
P49419	Alpha-aminoadipic semialdehyde dehydrogenase OS=Homo sapiens OX=9606 GN=ALDH7A1 PE=1 SV=5	ALDH7A1	58.486	37.3	18	18	28	1.058	0.647204
P30038	Delta-1-pyrroline-5-carboxylate dehydrogenase, mitochondrial OS=Homo sapiens OX=9606 GN=ALDH4A1 PE=1 SV=3	ALDH4A1	61.719	18.5	10	10	12	0.846	0.0322024
P28838	Cytosol aminopeptidase OS=Homo sapiens OX=9606 GN=LAP3 PE=1 SV=3	LAP3	56.166	50.1	22	22	46	0.884	0.344038
Q9Y2T2	AP-3 complex subunit mu-1 OS=Homo sapiens OX=9606 GN=AP3M1 PE=1 SV=1	AP3M1	46.939	11.7	5	5	5	0.88	0.235785
O00203	AP-3 complex subunit beta-1 OS=Homo sapiens OX=9606 GN=AP3B1 PE=1 SV=3	AP3B1	121.32	13.9	15	15	19	1.008	0.823702
P30533	Alpha-2-macroglobulin receptor-associated protein OS=Homo sapiens OX=9606 GN=LRPAP1 PE=1 SV=1	LRPAP1	41.465	27.7	11	11	12	0.899	0.317725
P54252	Ataxin-3 OS=Homo sapiens OX=9606 GN=ATXN3 PE=1 SV=5	ATXN3	41.25	4.2	3	3	3	1.106	0.0849455
Q6QNY0	Biogenesis of lysosome-related organelles complex 1 subunit 3 OS=Homo sapiens OX=9606 GN=BLOC1S3 PE=1 SV=1	BLOC1S3	21.255	13.9	2	2	2	0.814	0.266535
O75363	Breast carcinoma-amplified sequence 1 OS=Homo sapiens OX=9606 GN=BCAS1 PE=1 SV=2	BCAS1	61.708	3.8	1	1	1	0.546	0.319131
P15086	Carboxypeptidase B OS=Homo sapiens OX=9606 GN=CPB1 PE=1 SV=4	CPB1	47.367	40.8	14	14	30	0.409	0.371074
P22681	E3 ubiquitin-protein ligase CBL OS=Homo sapiens OX=9606 GN=CBL PE=1 SV=2	CBL	99.632	2.3	2	2	2	0.863	0.165145
Q99828	Calcium and integrin-binding protein 1 OS=Homo sapiens OX=9606 GN=CIB1 PE=1 SV=4	CIB1	21.703	46.6	8	8	8	1.046	0.688498
P08572	Collagen alpha-2(IV) chain OS=Homo sapiens OX=9606 GN=COL4A2 PE=1 SV=4	COL4A2	167.55	8.4	11	11	31	1.229	0.696097
P09497	Clathrin light chain B OS=Homo sapiens OX=9606 GN=CLTB PE=1 SV=1	CLTB	25.19	17.9	4	4	6	1.136	0.187323
P51790	H(+)/Cl(-) exchange transporter 3 OS=Homo sapiens OX=9606 GN=CLCN3 PE=1 SV=2	CLCN3	90.965	3.2	3	3	3	0.853	0.262895
P12821	Angiotensin-converting enzyme OS=Homo sapiens OX=9606 GN=ACE PE=1 SV=1	ACE	149.71	3.5	4	4	4	0.88	0.316229
P00326	Alcohol dehydrogenase 1C OS=Homo sapiens OX=9606 GN=ADH1C PE=1 SV=2	ADH1C	39.867	24	9	3	17	1.087	0.694746
P45381	Aspartoacylase OS=Homo sapiens OX=9606 GN=ASPA PE=1 SV=1	ASPA	35.735	5.4	2	2	2	1.134	0.838051
Q9NVJ2	ADP-ribosylation factor-like protein 8B OS=Homo sapiens OX=9606 GN=ARL8B PE=1 SV=1	ARL8B	21.539	22.6	4	2	6	0.903	0.326673
P18085	ADP-ribosylation factor 4 OS=Homo sapiens OX=9606 GN=ARF4 PE=1 SV=3	ARF4	20.511	45	8	5	24	1.206	0.175093
Q92974	Rho guanine nucleotide exchange factor 2 OS=Homo sapiens OX=9606 GN=ARHGEF2 PE=1 SV=4	ARHGEF2	111.54	11.3	10	10	11	0.913	0.331103
O15382	Branched-chain-amino-acid aminotransferase, mitochondrial OS=Homo sapiens OX=9606 GN=BCAT2 PE=1 SV=2	BCAT2	44.287	18.4	6	6	8	0.579	0.075619
Q7Z569	BRCA1-associated protein OS=Homo sapiens OX=9606 GN=BRAP PE=1 SV=2	BRAP	67.304	5.1	2	2	2	0.955	0.662734
P00450	Ceruloplasmin OS=Homo sapiens OX=9606 GN=CP PE=1 SV=1	CP	122.2	23.8	19	14	26	1.038	0.977472
P13688	Carcinoembryonic antigen-related cell adhesion molecule 1 OS=Homo sapiens OX=9606 GN=CEACAM1 PE=1 SV=2	CEACAM1	57.56	7	2	2	2	1.444	0.0691389
Q8IZR5	CKLF-like MARVEL transmembrane domain-containing protein 4 OS=Homo sapiens OX=9606 GN=CMTM4 PE=1 SV=1	CMTM4	25.827	3.8	1	1	1	1.234	0.430518
Q07092	Collagen alpha-1(XVI) chain OS=Homo sapiens OX=9606 GN=COL16A1 PE=1 SV=2	COL16A1	157.75	1.7	2	2	2	1.439	0.198028
P21964	Catechol O-methyltransferase OS=Homo sapiens OX=9606 GN=COMT PE=1 SV=2	COMT	30.037	18.5	6	6	12	1.067	0.665785
Q7Z5R6	Amyloid beta A4 precursor protein-binding family B member 1-interacting protein OS=Homo sapiens OX=9606 GN=APBB1IP PE=1 SV=1	APBB1IP	73.182	8.3	5	4	5	1.069	0.474882
Q15172	Serine/threonine-protein phosphatase 2A 56 kDa regulatory subunit alpha isoform OS=Homo sapiens OX=9606 GN=PPP2R5A PE=1 SV=1	PPP2R5A	56.193	16.5	7	6	8	0.977	0.737244
O60488	Long-chain-fatty-acid--CoA ligase 4 OS=Homo sapiens OX=9606 GN=ACSL4 PE=1 SV=2	ACSL4	79.187	10.1	7	6	8	0.86	0.257461
Q8N556	Actin filament-associated protein 1 OS=Homo sapiens OX=9606 GN=AFAP1 PE=1 SV=2	AFAP1	80.724	4.9	3	3	3	0.867	0.160749
P55263	Adenosine kinase OS=Homo sapiens OX=9606 GN=ADK PE=1 SV=2	ADK	40.545	16.9	6	6	9	1.112	0.331916
Q9ULX6	A-kinase anchor protein 8-like OS=Homo sapiens OX=9606 GN=AKAP8L PE=1 SV=4	AKAP8L	71.639	2	1	1	1
P47895	Aldehyde dehydrogenase family 1 member A3 OS=Homo sapiens OX=9606 GN=ALDH1A3 PE=1 SV=2	ALDH1A3	56.108	21.5	11	8	15	1.198	0.273294
Q16352	Alpha-internexin OS=Homo sapiens OX=9606 GN=INA PE=1 SV=2	INA	55.39	7.2	4	2	10	1.433	0.703093
O94973	AP-2 complex subunit alpha-2 OS=Homo sapiens OX=9606 GN=AP2A2 PE=1 SV=2	AP2A2	103.96	19.2	16	10	25	0.995	0.885608
Q6ZSZ5	Rho guanine nucleotide exchange factor 18 OS=Homo sapiens OX=9606 GN=ARHGEF18 PE=1 SV=4	ARHGEF18	151.64	1.8	3	3	4	0.826	0.0812508
Q10588	ADP-ribosyl cyclase/cyclic ADP-ribose hydrolase 2 OS=Homo sapiens OX=9606 GN=BST1 PE=1 SV=2	BST1	35.724	25.5	7	7	7	1.046	0.896964
Q99622	Protein C10 OS=Homo sapiens OX=9606 GN=C12orf57 PE=1 SV=1	C12orf57	13.178	19	2	2	2	1.108	0.169806
O60513	Beta-1,4-galactosyltransferase 4 OS=Homo sapiens OX=9606 GN=B4GALT4 PE=1 SV=1	B4GALT4	40.041	7.8	3	3	3	0.983	0.899985
O00299	Chloride intracellular channel protein 1 OS=Homo sapiens OX=9606 GN=CLIC1 PE=1 SV=4	CLIC1	26.922	43.2	8	8	25	1.14	0.280875
P50238	Cysteine-rich protein 1 OS=Homo sapiens OX=9606 GN=CRIP1 PE=1 SV=3	CRIP1	8.5328	31.2	3	3	4	1.505	0.382259
P07108	Acyl-CoA-binding protein OS=Homo sapiens OX=9606 GN=DBI PE=1 SV=2	DBI	10.044	50.6	4	4	18	0.911	0.300575
Q9UKV3	Apoptotic chromatin condensation inducer in the nucleus OS=Homo sapiens OX=9606 GN=ACIN1 PE=1 SV=2	ACIN1	151.86	10	11	11	13	1.003	0.956451
Q9NPJ3	Acyl-coenzyme A thioesterase 13 OS=Homo sapiens OX=9606 GN=ACOT13 PE=1 SV=1	ACOT13	14.96	7.1	1	1	2	0.949	0.849159
Q9NRN7	L-aminoadipate-semialdehyde dehydrogenase-phosphopantetheinyl transferase OS=Homo sapiens OX=9606 GN=AASDHPPT PE=1 SV=2	AASDHPPT	35.776	8.1	3	3	3	1.128	0.324536
Q9H9G7	Protein argonaute-3 OS=Homo sapiens OX=9606 GN=AGO3 PE=1 SV=2	AGO3	97.359	11.2	8	3	10	0.883	0.433725
P30838	Aldehyde dehydrogenase, dimeric NADP-preferring OS=Homo sapiens OX=9606 GN=ALDH3A1 PE=1 SV=3	ALDH3A1	50.394	12.1	5	5	5	1.289	0.741381
Q9Y2D5	A-kinase anchor protein 2 OS=Homo sapiens OX=9606 GN=AKAP2 PE=1 SV=3	AKAP2	94.659	12.2	10	10	11	0.995	0.873138
Q9HCE6	Rho guanine nucleotide exchange factor 10-like protein OS=Homo sapiens OX=9606 GN=ARHGEF10L PE=1 SV=4	ARHGEF10L	140.38	1.5	2	1	2	0.979	0.838887
Q66PJ3	ADP-ribosylation factor-like protein 6-interacting protein 4 OS=Homo sapiens OX=9606 GN=ARL6IP4 PE=1 SV=2	ARL6IP4	44.915	6.7	2	2	2	0.739	0.30171
Q10567	AP-1 complex subunit beta-1 OS=Homo sapiens OX=9606 GN=AP1B1 PE=1 SV=2	AP1B1	104.64	15.1	14	6	31	1.032	0.674932
Q9ULH1	Arf-GAP with SH3 domain, ANK repeat and PH domain-containing protein 1 OS=Homo sapiens OX=9606 GN=ASAP1 PE=1 SV=4	ASAP1	125.5	4.2	5	5	5	1.056	0.340562
P48509	CD151 antigen OS=Homo sapiens OX=9606 GN=CD151 PE=1 SV=3	CD151	28.295	6.7	3	3	3	0.787	0.0458071
P20674	Cytochrome c oxidase subunit 5A, mitochondrial OS=Homo sapiens OX=9606 GN=COX5A PE=1 SV=2	COX5A	16.762	16.7	3	3	8	1.004	0.84029
Q86Y22	Collagen alpha-1(XXIII) chain OS=Homo sapiens OX=9606 GN=COL23A1 PE=1 SV=1	COL23A1	51.943	1.7	1	1	1	2.443	0.323928
Q9Y2Z9	Ubiquinone biosynthesis monooxygenase COQ6, mitochondrial OS=Homo sapiens OX=9606 GN=COQ6 PE=1 SV=2	COQ6	50.869	2.1	1	1	1
O75881	Cytochrome P450 7B1 OS=Homo sapiens OX=9606 GN=CYP7B1 PE=1 SV=2	CYP7B1	58.255	5.5	3	3	4	0.832	0.444419
O60706	ATP-binding cassette sub-family C member 9 OS=Homo sapiens OX=9606 GN=ABCC9 PE=1 SV=2	ABCC9	174.22	0.6	1	1	1	0.937	0.525675
Q9UDR5	Alpha-aminoadipic semialdehyde synthase, mitochondrial OS=Homo sapiens OX=9606 GN=AASS PE=1 SV=1	AASS	102.13	2.1	2	2	2	0.73	0.093999
P19021	Peptidyl-glycine alpha-amidating monooxygenase OS=Homo sapiens OX=9606 GN=PAM PE=1 SV=2	PAM	108.33	3	3	3	3	0.906	0.693197
Q6P6C2	RNA demethylase ALKBH5 OS=Homo sapiens OX=9606 GN=ALKBH5 PE=1 SV=2	ALKBH5	44.255	5.3	2	2	2	1.146	0.177214
P48960	Adhesion G protein-coupled receptor E5 OS=Homo sapiens OX=9606 GN=ADGRE5 PE=1 SV=4	ADGRE5	91.868	4.2	3	3	3	0.891	0.0982884
Q9BZZ5	Apoptosis inhibitor 5 OS=Homo sapiens OX=9606 GN=API5 PE=1 SV=3	API5	59.004	17.9	9	9	12	0.865	0.0841928
P19961	Alpha-amylase 2B OS=Homo sapiens OX=9606 GN=AMY2B PE=1 SV=1	AMY2B	57.709	25.4	11	6	19	0.317	0.347563
Q6DD88	Atlastin-3 OS=Homo sapiens OX=9606 GN=ATL3 PE=1 SV=1	ATL3	60.541	24.2	11	11	18	1.039	0.45385
P30043	Flavin reductase (NADPH) OS=Homo sapiens OX=9606 GN=BLVRB PE=1 SV=3	BLVRB	22.119	24.3	4	4	11	1.123	0.197298
Q9NPY3	Complement component C1q receptor OS=Homo sapiens OX=9606 GN=CD93 PE=1 SV=3	CD93	68.559	4.9	2	2	2	1.182	0.199543
O15075	Serine/threonine-protein kinase DCLK1 OS=Homo sapiens OX=9606 GN=DCLK1 PE=1 SV=2	DCLK1	82.223	4.2	3	3	3	0.991	0.886057
Q12979	Active breakpoint cluster region-related protein OS=Homo sapiens OX=9606 GN=ABR PE=1 SV=2	ABR	97.597	7.2	6	5	6	0.939	0.238062
Q8IZ83	Aldehyde dehydrogenase family 16 member A1 OS=Homo sapiens OX=9606 GN=ALDH16A1 PE=1 SV=2	ALDH16A1	85.126	15.8	10	10	13	0.852	0.0617896
P40616	ADP-ribosylation factor-like protein 1 OS=Homo sapiens OX=9606 GN=ARL1 PE=1 SV=1	ARL1	20.417	21	3	3	5	1.22	0.32054
P04114	Apolipoprotein B-100 OS=Homo sapiens OX=9606 GN=APOB PE=1 SV=2	APOB	515.6	23.6	97	97	139	0.951	0.666479
Q9H1I8	Activating signal cointegrator 1 complex subunit 2 OS=Homo sapiens OX=9606 GN=ASCC2 PE=1 SV=3	ASCC2	86.359	2.2	1	1	1	1.211	0.123524
Q9ULZ3	Apoptosis-associated speck-like protein containing a CARD OS=Homo sapiens OX=9606 GN=PYCARD PE=1 SV=2	PYCARD	21.627	26.2	5	5	10	1.192	0.349195
Q8TD16	Protein bicaudal D homolog 2 OS=Homo sapiens OX=9606 GN=BICD2 PE=1 SV=1	BICD2	93.532	10	8	8	8	0.993	0.931143
Q9UBW5	Bridging integrator 2 OS=Homo sapiens OX=9606 GN=BIN2 PE=1 SV=3	BIN2	61.874	6.5	4	2	5	1.017	0.736929
Q9ULU8	Calcium-dependent secretion activator 1 OS=Homo sapiens OX=9606 GN=CADPS PE=1 SV=3	CADPS	152.78	2.7	3	3	3	1.298	0.40838
O76071	Probable cytosolic iron-sulfur protein assembly protein CIAO1 OS=Homo sapiens OX=9606 GN=CIAO1 PE=1 SV=1	CIAO1	37.84	15.6	4	4	4	0.98	0.897751
Q9UNS2	COP9 signalosome complex subunit 3 OS=Homo sapiens OX=9606 GN=COPS3 PE=1 SV=3	COPS3	47.873	11.8	4	4	4	1.077	0.373737
P98082	Disabled homolog 2 OS=Homo sapiens OX=9606 GN=DAB2 PE=1 SV=3	DAB2	82.447	12.7	8	8	10	1.105	0.496164
Q5VZ89	DENN domain-containing protein 4C OS=Homo sapiens OX=9606 GN=DENND4C PE=1 SV=3	DENND4C	212.71	1	2	2	2	0.971	0.762447
P51648	Aldehyde dehydrogenase family 3 member A2 OS=Homo sapiens OX=9606 GN=ALDH3A2 PE=1 SV=1	ALDH3A2	54.847	6.6	3	3	3	0.916	0.607119
Q03154	Aminoacylase-1 OS=Homo sapiens OX=9606 GN=ACY1 PE=1 SV=1	ACY1	45.884	29.7	10	10	15	0.791	0.771756
P12236	ADP/ATP translocase 3 OS=Homo sapiens OX=9606 GN=SLC25A6 PE=1 SV=4	SLC25A6	32.866	44.3	15	3	29	0.845	0.293693
Q9NZK5	Adenosine deaminase 2 OS=Homo sapiens OX=9606 GN=ADA2 PE=1 SV=2	ADA2	58.933	10	5	5	5	1.03	0.759849
P09972	Fructose-bisphosphate aldolase C OS=Homo sapiens OX=9606 GN=ALDOC PE=1 SV=2	ALDOC	39.455	44	16	8	42	1.077	0.566674
Q9Y673	Dolichyl-phosphate beta-glucosyltransferase OS=Homo sapiens OX=9606 GN=ALG5 PE=1 SV=1	ALG5	36.946	7.7	2	2	3	0.709	0.347808
P20073	Annexin A7 OS=Homo sapiens OX=9606 GN=ANXA7 PE=1 SV=3	ANXA7	52.739	20.3	9	9	14	1.077	0.342454
Q9BXS5	AP-1 complex subunit mu-1 OS=Homo sapiens OX=9606 GN=AP1M1 PE=1 SV=3	AP1M1	48.586	22.7	7	5	9	1.067	0.420774
Q13315	Serine-protein kinase ATM OS=Homo sapiens OX=9606 GN=ATM PE=1 SV=4	ATM	350.68	0.9	3	3	3	0.917	0.382166
Q93084	Sarcoplasmic/endoplasmic reticulum calcium ATPase 3 OS=Homo sapiens OX=9606 GN=ATP2A3 PE=1 SV=2	ATP2A3	113.98	13.6	12	9	14	0.855	0.31799
O95352	Ubiquitin-like modifier-activating enzyme ATG7 OS=Homo sapiens OX=9606 GN=ATG7 PE=1 SV=1	ATG7	77.959	11	7	7	8	0.996	0.845117
Q86YS7	C2 domain-containing protein 5 OS=Homo sapiens OX=9606 GN=C2CD5 PE=1 SV=1	C2CD5	110.45	5	5	5	5	0.945	0.387329
Q14444	Caprin-1 OS=Homo sapiens OX=9606 GN=CAPRIN1 PE=1 SV=2	CAPRIN1	78.365	9.2	6	6	10	0.993	0.967269
P08185	Corticosteroid-binding globulin OS=Homo sapiens OX=9606 GN=SERPINA6 PE=1 SV=1	SERPINA6	45.14	16.5	6	6	7	0.924	0.528377
P12830	Cadherin-1 OS=Homo sapiens OX=9606 GN=CDH1 PE=1 SV=3	CDH1	97.455	12.7	11	10	14	0.91	0.543947
P20851	C4b-binding protein beta chain OS=Homo sapiens OX=9606 GN=C4BPB PE=1 SV=1	C4BPB	28.357	19	4	4	4	1.004	0.959927
P46109	Crk-like protein OS=Homo sapiens OX=9606 GN=CRKL PE=1 SV=1	CRKL	33.777	31	8	8	8	1.033	0.59286
Q16630	Cleavage and polyadenylation specificity factor subunit 6 OS=Homo sapiens OX=9606 GN=CPSF6 PE=1 SV=2	CPSF6	59.209	14.5	6	6	8	0.902	0.587599
P24468	COUP transcription factor 2 OS=Homo sapiens OX=9606 GN=NR2F2 PE=1 SV=1	NR2F2	45.571	2.2	1	1	1	0.69	0.14499
Q9BWP8	Collectin-11 OS=Homo sapiens OX=9606 GN=COLEC11 PE=1 SV=1	COLEC11	28.665	4.1	1	1	1	0.676	0.289871
O95336	6-phosphogluconolactonase OS=Homo sapiens OX=9606 GN=PGLS PE=1 SV=2	PGLS	27.547	35.7	7	7	14	0.998	0.987003
P00505	Aspartate aminotransferase, mitochondrial OS=Homo sapiens OX=9606 GN=GOT2 PE=1 SV=3	GOT2	47.517	41.2	18	18	28	0.962	0.547858
Q96P47	Arf-GAP with GTPase, ANK repeat and PH domain-containing protein 3 OS=Homo sapiens OX=9606 GN=AGAP3 PE=1 SV=2	AGAP3	95.043	4.1	3	1	3	1.034	0.710947
Q9Y6U3	Adseverin OS=Homo sapiens OX=9606 GN=SCIN PE=1 SV=4	SCIN	80.488	8.4	5	5	5	0.776	0.211455
Q9BRR6	ADP-dependent glucokinase OS=Homo sapiens OX=9606 GN=ADPGK PE=1 SV=1	ADPGK	54.088	4.6	2	2	2	1.049	0.609153
O95394	Phosphoacetylglucosamine mutase OS=Homo sapiens OX=9606 GN=PGM3 PE=1 SV=1	PGM3	59.851	12	7	7	10	0.798	0.69733
P04424	Argininosuccinate lyase OS=Homo sapiens OX=9606 GN=ASL PE=1 SV=4	ASL	51.657	19.2	8	8	10	0.868	0.518394
Q5XXA6	Anoctamin-1 OS=Homo sapiens OX=9606 GN=ANO1 PE=1 SV=1	ANO1	114.08	6.3	7	7	7	0.901	0.696429
Q92888	Rho guanine nucleotide exchange factor 1 OS=Homo sapiens OX=9606 GN=ARHGEF1 PE=1 SV=2	ARHGEF1	102.43	21.4	18	18	22	0.958	0.508339
Q16853	Membrane primary amine oxidase OS=Homo sapiens OX=9606 GN=AOC3 PE=1 SV=3	AOC3	84.621	23.1	13	13	19	0.916	0.731729
Q13795	ADP-ribosylation factor-related protein 1 OS=Homo sapiens OX=9606 GN=ARFRP1 PE=1 SV=1	ARFRP1	22.614	8.5	2	2	2	0.873	0.279176
Q9Y6Q5	AP-1 complex subunit mu-2 OS=Homo sapiens OX=9606 GN=AP1M2 PE=1 SV=4	AP1M2	48.108	11.6	5	3	6	1.096	0.467356
O14744	Protein arginine N-methyltransferase 5 OS=Homo sapiens OX=9606 GN=PRMT5 PE=1 SV=4	PRMT5	72.683	12.6	7	7	8	0.911	0.316172
Q7Z3E2	Coiled-coil domain-containing protein 186 OS=Homo sapiens OX=9606 GN=CCDC186 PE=1 SV=2	CCDC186	103.69	1.9	2	2	2	0.907	0.410977
Q9Y376	Calcium-binding protein 39 OS=Homo sapiens OX=9606 GN=CAB39 PE=1 SV=1	CAB39	39.869	19.1	7	6	9	0.928	0.258245
Q9P2E5	Chondroitin sulfate glucuronyltransferase OS=Homo sapiens OX=9606 GN=CHPF2 PE=2 SV=2	CHPF2	85.947	5.2	4	4	4	1.04	0.916711
P23946	Chymase OS=Homo sapiens OX=9606 GN=CMA1 PE=1 SV=1	CMA1	27.324	27.9	5	5	6	0.8	0.0488869
Q9ULV4	Coronin-1C OS=Homo sapiens OX=9606 GN=CORO1C PE=1 SV=1	CORO1C	53.248	24.3	14	13	23	0.904	0.590261
Q02318	Sterol 26-hydroxylase, mitochondrial OS=Homo sapiens OX=9606 GN=CYP27A1 PE=1 SV=1	CYP27A1	60.234	12.6	7	7	9	0.784	0.07407
P20815	Cytochrome P450 3A5 OS=Homo sapiens OX=9606 GN=CYP3A5 PE=1 SV=1	CYP3A5	57.108	3	2	2	2	0.54	0.179577
P48444	Coatomer subunit delta OS=Homo sapiens OX=9606 GN=ARCN1 PE=1 SV=1	ARCN1	57.21	31.7	17	17	26	0.96	0.656814
O60716	Catenin delta-1 OS=Homo sapiens OX=9606 GN=CTNND1 PE=1 SV=1	CTNND1	108.17	29.4	21	21	27	0.919	0.337922
O95865	N(G),N(G)-dimethylarginine dimethylaminohydrolase 2 OS=Homo sapiens OX=9606 GN=DDAH2 PE=1 SV=1	DDAH2	29.644	42.5	10	9	17	1.064	0.857488
Q8N2K0	Lysophosphatidylserine lipase ABHD12 OS=Homo sapiens OX=9606 GN=ABHD12 PE=1 SV=2	ABHD12	45.096	10.8	4	4	5	0.838	0.400184
Q92747	Actin-related protein 2/3 complex subunit 1A OS=Homo sapiens OX=9606 GN=ARPC1A PE=2 SV=2	ARPC1A	41.569	21.4	8	8	12	1.079	0.139766
Q8TF62	Probable phospholipid-transporting ATPase IM OS=Homo sapiens OX=9606 GN=ATP8B4 PE=1 SV=3	ATP8B4	135.87	1.5	2	2	2	1.033	0.799403
Q8N3C0	Activating signal cointegrator 1 complex subunit 3 OS=Homo sapiens OX=9606 GN=ASCC3 PE=1 SV=3	ASCC3	251.46	2.4	6	6	7	0.978	0.912744
P46100	Transcriptional regulator ATRX OS=Homo sapiens OX=9606 GN=ATRX PE=1 SV=5	ATRX	282.58	2.3	5	5	5	0.922	0.161654
P00736	Complement C1r subcomponent OS=Homo sapiens OX=9606 GN=C1R PE=1 SV=2	C1R	80.118	27.1	17	17	26	1.082	0.57779
Q9NZP8	Complement C1r subcomponent-like protein OS=Homo sapiens OX=9606 GN=C1RL PE=1 SV=2	C1RL	53.498	1.6	1	1	1	0.74	0.317435
Q16204	Coiled-coil domain-containing protein 6 OS=Homo sapiens OX=9606 GN=CCDC6 PE=1 SV=2	CCDC6	53.29	26.8	11	11	14	0.867	0.0586806
P07339	Cathepsin D OS=Homo sapiens OX=9606 GN=CTSD PE=1 SV=1	CTSD	44.552	42.5	14	14	60	0.791	0.390162
Q7Z6B0	Coiled-coil domain-containing protein 91 OS=Homo sapiens OX=9606 GN=CCDC91 PE=1 SV=2	CCDC91	49.971	9.8	5	5	5	1.047	0.578927
Q86X02	Cerebellar degeneration-related protein 2-like OS=Homo sapiens OX=9606 GN=CDR2L PE=1 SV=2	CDR2L	53.01	2.2	1	1	1	0.666	0.298945
P05156	Complement factor I OS=Homo sapiens OX=9606 GN=CFI PE=1 SV=2	CFI	65.75	19.4	10	10	12	1.076	0.726453
P02462	Collagen alpha-1(IV) chain OS=Homo sapiens OX=9606 GN=COL4A1 PE=1 SV=4	COL4A1	160.61	2.2	3	3	8	1.294	0.644381
Q9UBI1	COMM domain-containing protein 3 OS=Homo sapiens OX=9606 GN=COMMD3 PE=1 SV=1	COMMD3	22.151	4.1	1	1	1	1.153	0.271769
O94886	CSC1-like protein 1 OS=Homo sapiens OX=9606 GN=TMEM63A PE=1 SV=3	TMEM63A	92.125	3.6	2	2	2	0.748	0.457257
Q8IWA5	Choline transporter-like protein 2 OS=Homo sapiens OX=9606 GN=SLC44A2 PE=1 SV=3	SLC44A2	80.123	6.4	4	4	5	1.142	0.357598
Q8WYA6	Beta-catenin-like protein 1 OS=Homo sapiens OX=9606 GN=CTNNBL1 PE=1 SV=1	CTNNBL1	65.173	7.3	4	4	4
P78524	DENN domain-containing protein 2B OS=Homo sapiens OX=9606 GN=DENND2B PE=1 SV=3	DENND2B	126.48	3.7	3	3	3	0.908	0.195624
Q9H0S4	Probable ATP-dependent RNA helicase DDX47 OS=Homo sapiens OX=9606 GN=DDX47 PE=1 SV=1	DDX47	50.646	3.5	2	2	2	0.881	0.328904
Q96IU4	Protein ABHD14B OS=Homo sapiens OX=9606 GN=ABHD14B PE=1 SV=1	ABHD14B	22.345	29.5	5	5	9	1.155	0.141481
P02763	Alpha-1-acid glycoprotein 1 OS=Homo sapiens OX=9606 GN=ORM1 PE=1 SV=1	ORM1	23.511	40.3	7	5	17	1.099	0.633077
Q16186	Proteasomal ubiquitin receptor ADRM1 OS=Homo sapiens OX=9606 GN=ADRM1 PE=1 SV=2	ADRM1	42.153	9.1	3	3	4	1.01	0.862907
Q96B36	Proline-rich AKT1 substrate 1 OS=Homo sapiens OX=9606 GN=AKT1S1 PE=1 SV=1	AKT1S1	27.383	3.9	1	1	1
P05062	Fructose-bisphosphate aldolase B OS=Homo sapiens OX=9606 GN=ALDOB PE=1 SV=2	ALDOB	39.473	9.9	4	2	5	1.288	0.893616
P55008	Allograft inflammatory factor 1 OS=Homo sapiens OX=9606 GN=AIF1 PE=1 SV=1	AIF1	16.703	34	5	5	10	0.938	0.802544
P12429	Annexin A3 OS=Homo sapiens OX=9606 GN=ANXA3 PE=1 SV=3	ANXA3	36.375	53.3	18	18	32	0.952	0.764046
P53365	Arfaptin-2 OS=Homo sapiens OX=9606 GN=ARFIP2 PE=1 SV=1	ARFIP2	37.855	17.6	5	5	5	0.948	0.827841
P56211	cAMP-regulated phosphoprotein 19 OS=Homo sapiens OX=9606 GN=ARPP19 PE=1 SV=2	ARPP19	12.323	15.2	1	1	1	0.884	0.33222
Q92688	Acidic leucine-rich nuclear phosphoprotein 32 family member B OS=Homo sapiens OX=9606 GN=ANP32B PE=1 SV=1	ANP32B	28.787	31.9	7	5	13	0.826	0.0578466
O00499	Myc box-dependent-interacting protein 1 OS=Homo sapiens OX=9606 GN=BIN1 PE=1 SV=1	BIN1	64.699	20.2	10	8	11	0.978	0.77358
Q9Y6E2	Basic leucine zipper and W2 domain-containing protein 2 OS=Homo sapiens OX=9606 GN=BZW2 PE=1 SV=1	BZW2	48.162	15.3	7	7	7	0.988	0.838604
P67870	Casein kinase II subunit beta OS=Homo sapiens OX=9606 GN=CSNK2B PE=1 SV=1	CSNK2B	24.942	19.1	4	4	4	0.915	0.284164
O95639	Cleavage and polyadenylation specificity factor subunit 4 OS=Homo sapiens OX=9606 GN=CPSF4 PE=1 SV=1	CPSF4	30.255	7.1	1	1	1	0.933	0.553083
Q9P2I0	Cleavage and polyadenylation specificity factor subunit 2 OS=Homo sapiens OX=9606 GN=CPSF2 PE=1 SV=2	CPSF2	88.486	7.5	5	5	6	0.911	0.249465
P07333	Macrophage colony-stimulating factor 1 receptor OS=Homo sapiens OX=9606 GN=CSF1R PE=1 SV=2	CSF1R	107.98	1.7	1	1	1
Q86UP6	CUB and zona pellucida-like domain-containing protein 1 OS=Homo sapiens OX=9606 GN=CUZD1 PE=2 SV=1	CUZD1	68.152	8.2	3	3	3	0.884	0.71881
Q93034	Cullin-5 OS=Homo sapiens OX=9606 GN=CUL5 PE=1 SV=4	CUL5	90.954	14.4	11	11	11	0.906	0.138188
Q9Y235	C->U-editing enzyme APOBEC-2 OS=Homo sapiens OX=9606 GN=APOBEC2 PE=1 SV=1	APOBEC2	25.703	10.3	2	2	2	1.669	0.105377
P52895	Aldo-keto reductase family 1 member C2 OS=Homo sapiens OX=9606 GN=AKR1C2 PE=1 SV=3	AKR1C2	36.735	22.3	6	1	7	0.912	0.68536
P09525	Annexin A4 OS=Homo sapiens OX=9606 GN=ANXA4 PE=1 SV=4	ANXA4	35.882	57.1	18	18	39	0.825	0.284984
Q8IUR7	Armadillo repeat-containing protein 8 OS=Homo sapiens OX=9606 GN=ARMC8 PE=1 SV=2	ARMC8	75.509	4.6	3	3	3	0.801	0.0564942
O14791	Apolipoprotein L1 OS=Homo sapiens OX=9606 GN=APOL1 PE=1 SV=5	APOL1	43.974	9	4	4	4	0.929	0.577033
O75843	AP-1 complex subunit gamma-like 2 OS=Homo sapiens OX=9606 GN=AP1G2 PE=1 SV=1	AP1G2	87.116	3.4	3	3	4	0.921	0.454487
Q9NP61	ADP-ribosylation factor GTPase-activating protein 3 OS=Homo sapiens OX=9606 GN=ARFGAP3 PE=1 SV=1	ARFGAP3	56.928	10.1	5	5	5	1.127	0.393189
Q96PE2	Rho guanine nucleotide exchange factor 17 OS=Homo sapiens OX=9606 GN=ARHGEF17 PE=1 SV=1	ARHGEF17	221.67	2.7	5	4	5	1.184	0.391501
P56134	ATP synthase subunit f, mitochondrial OS=Homo sapiens OX=9606 GN=ATP5MF PE=1 SV=3	ATP5MF	10.918	11.7	1	1	2	1.11	0.444486
O75947	ATP synthase subunit d, mitochondrial OS=Homo sapiens OX=9606 GN=ATP5PD PE=1 SV=3	ATP5PD	18.491	39.1	7	7	9	1.04	0.650345
P54687	Branched-chain-amino-acid aminotransferase, cytosolic OS=Homo sapiens OX=9606 GN=BCAT1 PE=1 SV=3	BCAT1	42.966	4.7	2	2	2	0.937	0.924944
Q9NYM9	BET1-like protein OS=Homo sapiens OX=9606 GN=BET1L PE=1 SV=1	BET1L	12.388	11.7	1	1	2	0.898	0.747766
Q8NFC6	Biorientation of chromosomes in cell division protein 1-like 1 OS=Homo sapiens OX=9606 GN=BOD1L1 PE=1 SV=2	BOD1L1	330.46	1.3	3	3	3	1.018	0.779064
Q8N0X4	Citramalyl-CoA lyase, mitochondrial OS=Homo sapiens OX=9606 GN=CLYBL PE=1 SV=2	CLYBL	37.359	2.6	1	1	1	0.958	0.922701
O75153	Clustered mitochondria protein homolog OS=Homo sapiens OX=9606 GN=CLUH PE=1 SV=2	CLUH	146.67	2.1	3	3	3	1.038	0.724517
Q8N684	Cleavage and polyadenylation specificity factor subunit 7 OS=Homo sapiens OX=9606 GN=CPSF7 PE=1 SV=1	CPSF7	52.049	14.9	6	6	6	1.035	0.648513
P39060	Collagen alpha-1(XVIII) chain OS=Homo sapiens OX=9606 GN=COL18A1 PE=1 SV=5	COL18A1	178.19	10.1	13	13	26	1.142	0.642257
P49747	Cartilage oligomeric matrix protein OS=Homo sapiens OX=9606 GN=COMP PE=1 SV=2	COMP	82.86	30.1	13	9	15	1.918	0.131851
Q9UBF2	Coatomer subunit gamma-2 OS=Homo sapiens OX=9606 GN=COPG2 PE=1 SV=1	COPG2	97.621	14.4	11	9	13	0.871	0.10622
P01040	Cystatin-A OS=Homo sapiens OX=9606 GN=CSTA PE=1 SV=1	CSTA	11.006	18.4	1	1	1	1.057	0.562763
O96019	Actin-like protein 6A OS=Homo sapiens OX=9606 GN=ACTL6A PE=1 SV=1	ACTL6A	47.46	20.3	7	7	7	0.852	0.255029
Q9NRG9	Aladin OS=Homo sapiens OX=9606 GN=AAAS PE=1 SV=1	AAAS	59.573	2.2	1	1	1	0.981	0.988005
P05067	Amyloid-beta precursor protein OS=Homo sapiens OX=9606 GN=APP PE=1 SV=3	APP	86.942	7.5	4	4	4	0.906	0.791258
Q9H0P0	Cytosolic 5'-nucleotidase 3A OS=Homo sapiens OX=9606 GN=NT5C3A PE=1 SV=3	NT5C3A	37.948	17.6	5	5	7	0.752	0.0838842
P49189	4-trimethylaminobutyraldehyde dehydrogenase OS=Homo sapiens OX=9606 GN=ALDH9A1 PE=1 SV=3	ALDH9A1	53.801	30.8	14	14	23	0.962	0.551143
P35869	Aryl hydrocarbon receptor OS=Homo sapiens OX=9606 GN=AHR PE=1 SV=2	AHR	96.146	3.7	3	3	3	1.189	0.240949
O15084	Serine/threonine-protein phosphatase 6 regulatory ankyrin repeat subunit A OS=Homo sapiens OX=9606 GN=ANKRD28 PE=1 SV=5	ANKRD28	112.96	1.5	1	1	1	1.114	0.130385
Q99996	A-kinase anchor protein 9 OS=Homo sapiens OX=9606 GN=AKAP9 PE=1 SV=4	AKAP9	452.98	2.6	10	10	10	1.021	0.832949
Q96P48	Arf-GAP with Rho-GAP domain, ANK repeat and PH domain-containing protein 1 OS=Homo sapiens OX=9606 GN=ARAP1 PE=1 SV=3	ARAP1	162.19	10.8	14	14	14	1.155	0.263015
P08519	Apolipoprotein(a) OS=Homo sapiens OX=9606 GN=LPA PE=1 SV=1	LPA	501.31	0.4	1	1	1	1.068	0.690011
Q6UY14	ADAMTS-like protein 4 OS=Homo sapiens OX=9606 GN=ADAMTSL4 PE=1 SV=2	ADAMTSL4	116.54	2.6	3	3	3	1.357	0.754753
Q5T9A4	ATPase family AAA domain-containing protein 3B OS=Homo sapiens OX=9606 GN=ATAD3B PE=1 SV=1	ATAD3B	72.572	10.3	7	1	8	0.858	0.145753
Q07021	Complement component 1 Q subcomponent-binding protein, mitochondrial OS=Homo sapiens OX=9606 GN=C1QBP PE=1 SV=1	C1QBP	31.362	12.4	2	2	4	0.977	0.944071
Q8N163	Cell cycle and apoptosis regulator protein 2 OS=Homo sapiens OX=9606 GN=CCAR2 PE=1 SV=2	CCAR2	102.9	20.9	16	16	20	0.874	0.0664622
Q96LW7	Caspase recruitment domain-containing protein 19 OS=Homo sapiens OX=9606 GN=CARD19 PE=1 SV=1	CARD19	25.589	10.1	2	2	2	0.894	0.321162
P0C7P0	CDGSH iron-sulfur domain-containing protein 3, mitochondrial OS=Homo sapiens OX=9606 GN=CISD3 PE=1 SV=1	CISD3	14.215	15.7	2	2	2	0.666	0.382531
Q16527	Cysteine and glycine-rich protein 2 OS=Homo sapiens OX=9606 GN=CSRP2 PE=1 SV=3	CSRP2	20.954	26.9	5	5	7	1.037	0.703298
Q6ZU35	Capping protein inhibiting regulator of actin dynamics OS=Homo sapiens OX=9606 GN=CRACD PE=1 SV=3	CRACD	136.76	1.3	2	2	2	1.01	0.953418
Q96SM3	Probable carboxypeptidase X1 OS=Homo sapiens OX=9606 GN=CPXM1 PE=2 SV=2	CPXM1	81.667	6.8	4	4	4	1.106	0.524565
Q5KU26	Collectin-12 OS=Homo sapiens OX=9606 GN=COLEC12 PE=1 SV=3	COLEC12	81.514	6.1	5	5	5	1.279	0.235983
O14579	Coatomer subunit epsilon OS=Homo sapiens OX=9606 GN=COPE PE=1 SV=3	COPE	34.482	18.8	4	4	5	0.911	0.560194
O75027	ATP-binding cassette sub-family B member 7, mitochondrial OS=Homo sapiens OX=9606 GN=ABCB7 PE=1 SV=2	ABCB7	82.64	1.3	1	1	1	1.286	0.0718313
Q9UKU7	Isobutyryl-CoA dehydrogenase, mitochondrial OS=Homo sapiens OX=9606 GN=ACAD8 PE=1 SV=1	ACAD8	45.069	16.6	6	6	6	0.938	0.566616
P61221	ATP-binding cassette sub-family E member 1 OS=Homo sapiens OX=9606 GN=ABCE1 PE=1 SV=1	ABCE1	67.314	24	12	12	16	0.972	0.76068
P30154	Serine/threonine-protein phosphatase 2A 65 kDa regulatory subunit A beta isoform OS=Homo sapiens OX=9606 GN=PPP2R1B PE=1 SV=3	PPP2R1B	66.213	5.5	3	1	3	0.917	0.693018
P53396	ATP-citrate synthase OS=Homo sapiens OX=9606 GN=ACLY PE=1 SV=3	ACLY	120.84	35.3	35	35	47	1.141	0.0997047
P52209	6-phosphogluconate dehydrogenase, decarboxylating OS=Homo sapiens OX=9606 GN=PGD PE=1 SV=3	PGD	53.139	36.2	15	15	28	1.037	0.817713
Q9Y3L3	SH3 domain-binding protein 1 OS=Homo sapiens OX=9606 GN=SH3BP1 PE=1 SV=3	SH3BP1	75.712	10.8	7	2	8	1.071	0.575901
Q96PE1	Adhesion G protein-coupled receptor A2 OS=Homo sapiens OX=9606 GN=ADGRA2 PE=1 SV=2	ADGRA2	142.65	1.3	2	2	2	0.889	0.33275
O75689	Arf-GAP with dual PH domain-containing protein 1 OS=Homo sapiens OX=9606 GN=ADAP1 PE=1 SV=2	ADAP1	43.395	9.6	4	4	4	0.902	0.488637
Q5T2E6	Armadillo-like helical domain-containing protein 3 OS=Homo sapiens OX=9606 GN=ARMH3 PE=1 SV=1	ARMH3	78.71	3.9	3	3	3
O95376	E3 ubiquitin-protein ligase ARIH2 OS=Homo sapiens OX=9606 GN=ARIH2 PE=1 SV=1	ARIH2	57.818	3.2	1	1	1	0.713	0.593239
Q9UBL3	Set1/Ash2 histone methyltransferase complex subunit ASH2 OS=Homo sapiens OX=9606 GN=ASH2L PE=1 SV=1	ASH2L	68.722	10	6	6	6	0.933	0.58052
P59998	Actin-related protein 2/3 complex subunit 4 OS=Homo sapiens OX=9606 GN=ARPC4 PE=1 SV=3	ARPC4	19.667	28	5	5	8	1.069	0.154796
P16615	Sarcoplasmic/endoplasmic reticulum calcium ATPase 2 OS=Homo sapiens OX=9606 GN=ATP2A2 PE=1 SV=1	ATP2A2	114.76	25.1	23	20	40	0.955	0.327427
P20020	Plasma membrane calcium-transporting ATPase 1 OS=Homo sapiens OX=9606 GN=ATP2B1 PE=1 SV=4	ATP2B1	134.68	9.9	11	4	14	0.884	0.343445
O15169	Axin-1 OS=Homo sapiens OX=9606 GN=AXIN1 PE=1 SV=2	AXIN1	95.634	0.9	1	1	2	1.039	0.662772
P08217	Chymotrypsin-like elastase family member 2A OS=Homo sapiens OX=9606 GN=CELA2A PE=1 SV=1	CELA2A	28.887	15.6	4	2	23	0.213	0.319028
Q99459	Cell division cycle 5-like protein OS=Homo sapiens OX=9606 GN=CDC5L PE=1 SV=2	CDC5L	92.25	15.1	10	10	10	0.977	0.638858
Q14019	Coactosin-like protein OS=Homo sapiens OX=9606 GN=COTL1 PE=1 SV=3	COTL1	15.945	59.9	8	8	19	0.93	0.540793
Q9BRF8	Serine/threonine-protein phosphatase CPPED1 OS=Homo sapiens OX=9606 GN=CPPED1 PE=1 SV=3	CPPED1	35.548	14.3	5	5	6	1.049	0.835666
Q99627	COP9 signalosome complex subunit 8 OS=Homo sapiens OX=9606 GN=COPS8 PE=1 SV=1	COPS8	23.225	23.9	3	3	4	0.956	0.669787
Q53TN4	Cytochrome b reductase 1 OS=Homo sapiens OX=9606 GN=CYBRD1 PE=1 SV=1	CYBRD1	31.641	8	2	2	3	0.802	0.242517
P21589	5'-nucleotidase OS=Homo sapiens OX=9606 GN=NT5E PE=1 SV=1	NT5E	63.367	8.2	4	4	6	0.924	0.364374
Q12802	A-kinase anchor protein 13 OS=Homo sapiens OX=9606 GN=AKAP13 PE=1 SV=2	AKAP13	307.55	6.8	15	15	16	0.98	0.741105
P05141	ADP/ATP translocase 2 OS=Homo sapiens OX=9606 GN=SLC25A5 PE=1 SV=7	SLC25A5	32.852	34.6	12	3	29	1.105	0.494118
P54802	Alpha-N-acetylglucosaminidase OS=Homo sapiens OX=9606 GN=NAGLU PE=1 SV=2	NAGLU	82.265	4.6	3	3	3	0.933	0.495357
Q92870	Amyloid-beta A4 precursor protein-binding family B member 2 OS=Homo sapiens OX=9606 GN=APBB2 PE=1 SV=3	APBB2	83.373	2.6	2	1	3	0.658	0.341263
O14497	AT-rich interactive domain-containing protein 1A OS=Homo sapiens OX=9606 GN=ARID1A PE=1 SV=3	ARID1A	242.04	1.5	4	4	4	0.903	0.751748
P23634	Plasma membrane calcium-transporting ATPase 4 OS=Homo sapiens OX=9606 GN=ATP2B4 PE=1 SV=2	ATP2B4	137.92	14.8	14	7	18	1.028	0.686502
Q9H6F5	Coiled-coil domain-containing protein 86 OS=Homo sapiens OX=9606 GN=CCDC86 PE=1 SV=1	CCDC86	40.235	4.7	2	2	2	0.963	0.731829
P22748	Carbonic anhydrase 4 OS=Homo sapiens OX=9606 GN=CA4 PE=1 SV=2	CA4	35.032	5.4	2	2	2	0.558	0.432757
P10809	60 kDa heat shock protein, mitochondrial OS=Homo sapiens OX=9606 GN=HSPD1 PE=1 SV=2	HSPD1	61.054	43.1	20	20	43	0.89	0.224412
P40199	Carcinoembryonic antigen-related cell adhesion molecule 6 OS=Homo sapiens OX=9606 GN=CEACAM6 PE=1 SV=3	CEACAM6	37.194	21.5	4	3	9	1.046	0.746375
P21926	CD9 antigen OS=Homo sapiens OX=9606 GN=CD9 PE=1 SV=4	CD9	25.416	12.7	5	5	7	1.265	0.182114
P12109	Collagen alpha-1(VI) chain OS=Homo sapiens OX=9606 GN=COL6A1 PE=1 SV=3	COL6A1	108.53	27.4	22	22	62	1.354	0.425182
P30622	CAP-Gly domain-containing linker protein 1 OS=Homo sapiens OX=9606 GN=CLIP1 PE=1 SV=2	CLIP1	162.24	11.8	17	15	17	0.971	0.573588
Q9H0L4	Cleavage stimulation factor subunit 2 tau variant OS=Homo sapiens OX=9606 GN=CSTF2T PE=1 SV=1	CSTF2T	64.436	9.6	5	3	5	0.887	0.353327
Q8NI60	Atypical kinase COQ8A, mitochondrial OS=Homo sapiens OX=9606 GN=COQ8A PE=1 SV=1	COQ8A	71.949	4	2	2	2	1.107	0.661389
Q6NXE6	Armadillo repeat-containing protein 6 OS=Homo sapiens OX=9606 GN=ARMC6 PE=1 SV=2	ARMC6	54.141	2	1	1	1	1.061	0.525555
P53367	Arfaptin-1 OS=Homo sapiens OX=9606 GN=ARFIP1 PE=1 SV=2	ARFIP1	41.738	7.5	3	3	4	0.878	0.243997
O95236	Apolipoprotein L3 OS=Homo sapiens OX=9606 GN=APOL3 PE=1 SV=3	APOL3	44.278	4.7	2	2	2	0.98	0.849742
O75882	Attractin OS=Homo sapiens OX=9606 GN=ATRN PE=1 SV=2	ATRN	158.54	2.8	4	4	4	1.052	0.672348
P43251	Biotinidase OS=Homo sapiens OX=9606 GN=BTD PE=1 SV=2	BTD	61.132	3.1	1	1	1
Q6ZUJ8	Phosphoinositide 3-kinase adapter protein 1 OS=Homo sapiens OX=9606 GN=PIK3AP1 PE=1 SV=2	PIK3AP1	90.397	5.7	4	4	4	1.033	0.881958
P09871	Complement C1s subcomponent OS=Homo sapiens OX=9606 GN=C1S PE=1 SV=1	C1S	76.684	24.9	14	14	21	1.128	0.437179
Q14790	Caspase-8 OS=Homo sapiens OX=9606 GN=CASP8 PE=1 SV=1	CASP8	55.391	2.1	1	1	1
P29279	CCN family member 2 OS=Homo sapiens OX=9606 GN=CCN2 PE=1 SV=2	CCN2	38.091	7.4	3	3	3	1.002	0.920473
P53701	Cytochrome c-type heme lyase OS=Homo sapiens OX=9606 GN=HCCS PE=1 SV=1	HCCS	30.601	22	5	5	5	0.781	0.0476973
P62942	Peptidyl-prolyl cis-trans isomerase FKBP1A OS=Homo sapiens OX=9606 GN=FKBP1A PE=1 SV=2	FKBP1A	11.951	25	2	2	9	0.908	0.273395
Q14314	Fibroleukin OS=Homo sapiens OX=9606 GN=FGL2 PE=1 SV=1	FGL2	50.228	15.5	8	8	10	1.054	0.968141
Q9HAV7	GrpE protein homolog 1, mitochondrial OS=Homo sapiens OX=9606 GN=GRPEL1 PE=1 SV=2	GRPEL1	24.279	26.7	5	5	5	0.908	0.303094
P46093	G-protein coupled receptor 4 OS=Homo sapiens OX=9606 GN=GPR4 PE=2 SV=2	GPR4	40.981	1.9	1	1	1	1.417	0.874609
P46976	Glycogenin-1 OS=Homo sapiens OX=9606 GN=GYG1 PE=1 SV=4	GYG1	39.383	20	6	6	9	1.022	0.647655
Q14520	Hyaluronan-binding protein 2 OS=Homo sapiens OX=9606 GN=HABP2 PE=1 SV=1	HABP2	62.671	3.9	2	2	2	1.192	0.276922
P14317	Hematopoietic lineage cell-specific protein OS=Homo sapiens OX=9606 GN=HCLS1 PE=1 SV=3	HCLS1	54.013	26.7	10	10	14	1.026	0.716615
Q9H2K0	Translation initiation factor IF-3, mitochondrial OS=Homo sapiens OX=9606 GN=MTIF3 PE=1 SV=4	MTIF3	31.725	2.9	1	1	1	1.014	0.985979
P23588	Eukaryotic translation initiation factor 4B OS=Homo sapiens OX=9606 GN=EIF4B PE=1 SV=2	EIF4B	69.15	13.7	8	8	8	0.937	0.639129
Q96ST2	Protein IWS1 homolog OS=Homo sapiens OX=9606 GN=IWS1 PE=1 SV=2	IWS1	91.954	4.4	3	3	3	0.901	0.0681229
Q14571	Inositol 1,4,5-trisphosphate receptor type 2 OS=Homo sapiens OX=9606 GN=ITPR2 PE=1 SV=2	ITPR2	308.06	7.9	21	12	21	0.977	0.885393
Q16774	Guanylate kinase OS=Homo sapiens OX=9606 GN=GUK1 PE=1 SV=2	GUK1	21.725	20.8	3	3	5	0.858	0.322689
P16233	Pancreatic triacylglycerol lipase OS=Homo sapiens OX=9606 GN=PNLIP PE=1 SV=1	PNLIP	51.156	33.5	12	12	47	0.341	0.522959
Q8NC56	LEM domain-containing protein 2 OS=Homo sapiens OX=9606 GN=LEMD2 PE=1 SV=1	LEMD2	56.974	30.2	14	14	16	0.945	0.383174
A0A075B6J9	Immunoglobulin lambda variable 2-18 OS=Homo sapiens OX=9606 GN=IGLV2-18 PE=3 SV=2	IGLV2-18	12.412	11	1	1	2	1.746	0.0399176
Q9Y4K4	Mitogen-activated protein kinase kinase kinase kinase 5 OS=Homo sapiens OX=9606 GN=MAP4K5 PE=1 SV=2	MAP4K5	95.023	3.3	3	3	3	0.914	0.301516
Q6VMQ6	Activating transcription factor 7-interacting protein 1 OS=Homo sapiens OX=9606 GN=ATF7IP PE=1 SV=3	ATF7IP	136.39	1.3	1	1	1	0.909	0.448597
O15264	Mitogen-activated protein kinase 13 OS=Homo sapiens OX=9606 GN=MAPK13 PE=1 SV=1	MAPK13	42.089	12.9	4	4	4	1.015	0.802564
P49959	Double-strand break repair protein MRE11 OS=Homo sapiens OX=9606 GN=MRE11 PE=1 SV=3	MRE11	80.592	6.2	5	5	6	1.012	0.733343
O00566	U3 small nucleolar ribonucleoprotein protein MPP10 OS=Homo sapiens OX=9606 GN=MPHOSPH10 PE=1 SV=2	MPHOSPH10	78.863	1	1	1	1	0.759	0.161692
Q9Y217	Myotubularin-related protein 6 OS=Homo sapiens OX=9606 GN=MTMR6 PE=1 SV=3	MTMR6	71.967	4.5	3	3	3	0.881	0.0499891
Q9Y303	N-acetylglucosamine-6-phosphate deacetylase OS=Homo sapiens OX=9606 GN=AMDHD2 PE=1 SV=2	AMDHD2	43.747	4.4	2	2	2	0.91	0.0700143
O43678	NADH dehydrogenase [ubiquinone] 1 alpha subcomplex subunit 2 OS=Homo sapiens OX=9606 GN=NDUFA2 PE=1 SV=3	NDUFA2	10.921	46.5	4	4	5	0.789	0.304105
P30419	Glycylpeptide N-tetradecanoyltransferase 1 OS=Homo sapiens OX=9606 GN=NMT1 PE=1 SV=2	NMT1	56.806	15.7	6	5	6	0.989	0.964178
P14543	Nidogen-1 OS=Homo sapiens OX=9606 GN=NID1 PE=1 SV=3	NID1	136.38	24.6	25	24	40	1.197	0.44206
Q99733	Nucleosome assembly protein 1-like 4 OS=Homo sapiens OX=9606 GN=NAP1L4 PE=1 SV=1	NAP1L4	42.823	12.5	5	5	8	0.89	0.0964185
P69849	Nodal modulator 3 OS=Homo sapiens OX=9606 GN=NOMO3 PE=3 SV=2	NOMO3	134.13	11.9	13	13	18	0.915	0.423236
A8MXV4	Nucleoside diphosphate-linked moiety X motif 19 OS=Homo sapiens OX=9606 GN=NUDT19 PE=1 SV=1	NUDT19	42.233	10.4	3	3	3	0.981	0.85198
P49757	Protein numb homolog OS=Homo sapiens OX=9606 GN=NUMB PE=1 SV=2	NUMB	70.803	14.1	8	6	9	0.976	0.737902
Q15738	Sterol-4-alpha-carboxylate 3-dehydrogenase, decarboxylating OS=Homo sapiens OX=9606 GN=NSDHL PE=1 SV=2	NSDHL	41.9	5.9	2	2	2	1.101	0.713177
Q15102	Platelet-activating factor acetylhydrolase IB subunit gamma OS=Homo sapiens OX=9606 GN=PAFAH1B3 PE=1 SV=1	PAFAH1B3	25.734	19.5	4	4	5	0.796	0.104219
P32322	Pyrroline-5-carboxylate reductase 1, mitochondrial OS=Homo sapiens OX=9606 GN=PYCR1 PE=1 SV=2	PYCR1	33.36	16	4	3	5	1.251	0.284177
Q13951	Core-binding factor subunit beta OS=Homo sapiens OX=9606 GN=CBFB PE=1 SV=2	CBFB	21.508	9.3	2	2	2	1.082	0.259559
Q9UG63	ATP-binding cassette sub-family F member 2 OS=Homo sapiens OX=9606 GN=ABCF2 PE=1 SV=2	ABCF2	71.289	5.3	3	3	3	0.978	0.705035
Q04917	14-3-3 protein eta OS=Homo sapiens OX=9606 GN=YWHAH PE=1 SV=4	YWHAH	28.218	43.5	12	9	43	0.984	0.764547
P30153	Serine/threonine-protein phosphatase 2A 65 kDa regulatory subunit A alpha isoform OS=Homo sapiens OX=9606 GN=PPP2R1A PE=1 SV=4	PPP2R1A	65.308	29.9	15	13	31	0.958	0.25048
Q9HC16	DNA dC->dU-editing enzyme APOBEC-3G OS=Homo sapiens OX=9606 GN=APOBEC3G PE=1 SV=1	APOBEC3G	46.407	4.2	2	2	2	1.054	0.657947
Q13155	Aminoacyl tRNA synthase complex-interacting multifunctional protein 2 OS=Homo sapiens OX=9606 GN=AIMP2 PE=1 SV=2	AIMP2	35.348	29.4	8	8	10	0.997	0.926649
O00170	AH receptor-interacting protein OS=Homo sapiens OX=9606 GN=AIP PE=1 SV=2	AIP	37.636	27.6	7	7	9	0.919	0.212926
Q86XL3	Ankyrin repeat and LEM domain-containing protein 2 OS=Homo sapiens OX=9606 GN=ANKLE2 PE=1 SV=4	ANKLE2	104.11	4.2	3	3	3	1.122	0.337901
P02749	Beta-2-glycoprotein 1 OS=Homo sapiens OX=9606 GN=APOH PE=1 SV=3	APOH	38.298	32.2	11	11	33	1.458	0.22485
Q8N6S5	ADP-ribosylation factor-like protein 6-interacting protein 6 OS=Homo sapiens OX=9606 GN=ARL6IP6 PE=1 SV=1	ARL6IP6	24.676	12.8	2	2	2	1.06	0.448325
Q8WXF7	Atlastin-1 OS=Homo sapiens OX=9606 GN=ATL1 PE=1 SV=1	ATL1	63.543	8.1	5	5	5	1.024	0.996717
P51572	B-cell receptor-associated protein 31 OS=Homo sapiens OX=9606 GN=BCAP31 PE=1 SV=3	BCAP31	27.991	32.1	9	9	21	0.961	0.760399
P15169	Carboxypeptidase N catalytic chain OS=Homo sapiens OX=9606 GN=CPN1 PE=1 SV=1	CPN1	52.286	2.2	1	1	1	0.996	0.828268
O75828	Carbonyl reductase [NADPH] 3 OS=Homo sapiens OX=9606 GN=CBR3 PE=1 SV=3	CBR3	30.85	40.4	8	6	15	1.35	0.361396
O14493	Claudin-4 OS=Homo sapiens OX=9606 GN=CLDN4 PE=1 SV=1	CLDN4	22.077	7.7	2	2	2	1.309	0.445822
P41214	Eukaryotic translation initiation factor 2D OS=Homo sapiens OX=9606 GN=EIF2D PE=1 SV=3	EIF2D	64.706	10.8	5	5	5	0.899	0.107239
Q6IA86	Elongator complex protein 2 OS=Homo sapiens OX=9606 GN=ELP2 PE=1 SV=2	ELP2	92.499	1.2	1	1	2	0.985	0.924915
Q5T447	E3 ubiquitin-protein ligase HECTD3 OS=Homo sapiens OX=9606 GN=HECTD3 PE=1 SV=1	HECTD3	97.112	5.7	4	4	5	0.9	0.335377
Q02539	Histone H1.1 OS=Homo sapiens OX=9606 GN=H1-1 PE=1 SV=3	H1-1	21.842	16.7	4	1	11	1.201	0.399836
O75146	Huntingtin-interacting protein 1-related protein OS=Homo sapiens OX=9606 GN=HIP1R PE=1 SV=2	HIP1R	119.39	11.6	11	9	12	0.862	0.0588301
O75506	Heat shock factor-binding protein 1 OS=Homo sapiens OX=9606 GN=HSBP1 PE=1 SV=1	HSBP1	8.5435	14.5	1	1	2	1.123	0.353358
P34913	Bifunctional epoxide hydrolase 2 OS=Homo sapiens OX=9606 GN=EPHX2 PE=1 SV=2	EPHX2	62.615	8.1	4	4	5	0.742	0.506179
Q9NX62	Golgi-resident adenosine 3',5'-bisphosphate 3'-phosphatase OS=Homo sapiens OX=9606 GN=IMPAD1 PE=1 SV=1	IMPAD1	38.681	13.1	5	5	6	0.966	0.472021
O14602	Eukaryotic translation initiation factor 1A, Y-chromosomal OS=Homo sapiens OX=9606 GN=EIF1AY PE=1 SV=4	EIF1AY	16.442	25	3	1	6	1.048	0.778899
Q8TEX9	Importin-4 OS=Homo sapiens OX=9606 GN=IPO4 PE=1 SV=2	IPO4	118.71	4.9	5	5	5	0.885	0.614445
P14618	Pyruvate kinase PKM OS=Homo sapiens OX=9606 GN=PKM PE=1 SV=4	PKM	57.936	59.1	29	29	103	1.168	0.426867
Q86UP2	Kinectin OS=Homo sapiens OX=9606 GN=KTN1 PE=1 SV=1	KTN1	156.27	30.3	41	41	52	0.935	0.15964
O43813	Glutathione S-transferase LANCL1 OS=Homo sapiens OX=9606 GN=LANCL1 PE=1 SV=1	LANCL1	45.283	16.5	6	6	8	0.99	0.88011
P62312	U6 snRNA-associated Sm-like protein LSm6 OS=Homo sapiens OX=9606 GN=LSM6 PE=1 SV=1	LSM6	9.1275	23.8	2	2	3	1.111	0.331829
O60711	Leupaxin OS=Homo sapiens OX=9606 GN=LPXN PE=1 SV=1	LPXN	43.332	10.9	3	3	3	1.03	0.865042
P55145	Mesencephalic astrocyte-derived neurotrophic factor OS=Homo sapiens OX=9606 GN=MANF PE=1 SV=3	MANF	20.7	34.6	7	7	10	1.005	0.956535
Q15555	Microtubule-associated protein RP/EB family member 2 OS=Homo sapiens OX=9606 GN=MAPRE2 PE=1 SV=1	MAPRE2	37.031	8.3	3	1	3	0.822	0.0851147
Q5U623	Activating transcription factor 7-interacting protein 2 OS=Homo sapiens OX=9606 GN=ATF7IP2 PE=1 SV=2	ATF7IP2	75.763	1.2	1	1	1	0.246	0.235611
P10620	Microsomal glutathione S-transferase 1 OS=Homo sapiens OX=9606 GN=MGST1 PE=1 SV=1	MGST1	17.598	9	1	1	2	0.736	0.409568
O60244	Mediator of RNA polymerase II transcription subunit 14 OS=Homo sapiens OX=9606 GN=MED14 PE=1 SV=2	MED14	160.6	1.2	2	2	2	3.622	9.67274e-08
Q9NRN9	rRNA N6-adenosine-methyltransferase METTL5 OS=Homo sapiens OX=9606 GN=METTL5 PE=1 SV=1	METTL5	23.719	3.8	1	1	1	0.731	0.133549
P19105	Myosin regulatory light chain 12A OS=Homo sapiens OX=9606 GN=MYL12A PE=1 SV=2	MYL12A	19.794	45	7	2	40	1.18	0.285664
Q02252	Methylmalonate-semialdehyde dehydrogenase [acylating], mitochondrial OS=Homo sapiens OX=9606 GN=ALDH6A1 PE=1 SV=2	ALDH6A1	57.839	14.4	7	7	10	0.757	0.291072
Q9BRT3	Migration and invasion enhancer 1 OS=Homo sapiens OX=9606 GN=MIEN1 PE=1 SV=1	MIEN1	12.403	8.7	1	1	1	0.765	0.653509
Q14764	Major vault protein OS=Homo sapiens OX=9606 GN=MVP PE=1 SV=4	MVP	99.326	40.4	28	28	57	0.912	0.560953
O95298	NADH dehydrogenase [ubiquinone] 1 subunit C2 OS=Homo sapiens OX=9606 GN=NDUFC2 PE=1 SV=1	NDUFC2	14.187	36.1	5	5	6	0.834	0.222729
O43920	NADH dehydrogenase [ubiquinone] iron-sulfur protein 5 OS=Homo sapiens OX=9606 GN=NDUFS5 PE=1 SV=3	NDUFS5	12.517	46.2	5	5	6	0.951	0.673487
P49821	NADH dehydrogenase [ubiquinone] flavoprotein 1, mitochondrial OS=Homo sapiens OX=9606 GN=NDUFV1 PE=1 SV=4	NDUFV1	50.817	18.8	8	8	10	0.936	0.448127
P35749	Myosin-11 OS=Homo sapiens OX=9606 GN=MYH11 PE=1 SV=3	MYH11	227.34	39.7	83	62	285	0.421	0.276215
Q9Y6K9	NF-kappa-B essential modulator OS=Homo sapiens OX=9606 GN=IKBKG PE=1 SV=2	IKBKG	48.197	3.6	1	1	1
P08651	Nuclear factor 1 C-type OS=Homo sapiens OX=9606 GN=NFIC PE=1 SV=2	NFIC	55.674	4.7	2	2	3	0.895	0.555038
Q9Y639	Neuroplastin OS=Homo sapiens OX=9606 GN=NPTN PE=1 SV=2	NPTN	44.387	16.1	5	5	9	0.928	0.820427
Q86U38	Nucleolar protein 9 OS=Homo sapiens OX=9606 GN=NOP9 PE=1 SV=1	NOP9	69.437	9.1	4	4	5	0.963	0.585916
O75694	Nuclear pore complex protein Nup155 OS=Homo sapiens OX=9606 GN=NUP155 PE=1 SV=1	NUP155	155.2	3.5	5	5	5	0.843	0.156577
P14555	Phospholipase A2, membrane associated OS=Homo sapiens OX=9606 GN=PLA2G2A PE=1 SV=2	PLA2G2A	16.083	16	3	3	3	1.567	0.714334
Q96A73	Putative monooxygenase p33MONOX OS=Homo sapiens OX=9606 GN=KIAA1191 PE=1 SV=1	KIAA1191	33.246	5.6	2	2	2	0.865	0.294346
O00330	Pyruvate dehydrogenase protein X component, mitochondrial OS=Homo sapiens OX=9606 GN=PDHX PE=1 SV=3	PDHX	54.122	14.4	5	5	5	0.979	0.690224
Q9ULE6	Paladin OS=Homo sapiens OX=9606 GN=PALD1 PE=1 SV=3	PALD1	96.753	1.3	1	1	1	0.721	0.360723
Q5EBL8	PDZ domain-containing protein 11 OS=Homo sapiens OX=9606 GN=PDZD11 PE=1 SV=2	PDZD11	16.131	23.6	2	2	3	1.069	0.904374
Q86TH1	ADAMTS-like protein 2 OS=Homo sapiens OX=9606 GN=ADAMTSL2 PE=1 SV=1	ADAMTSL2	104.62	3.8	2	2	2	0.999	0.999851
P15848	Arylsulfatase B OS=Homo sapiens OX=9606 GN=ARSB PE=1 SV=1	ARSB	59.687	3.9	2	2	2	0.898	0.605225
Q06187	Tyrosine-protein kinase BTK OS=Homo sapiens OX=9606 GN=BTK PE=1 SV=3	BTK	76.28	2.7	2	2	2	0.872	0.372863
P50747	Biotin--protein ligase OS=Homo sapiens OX=9606 GN=HLCS PE=1 SV=1	HLCS	80.759	1.7	1	1	1
Q8IXM2	Chromatin complexes subunit BAP18 OS=Homo sapiens OX=9606 GN=BAP18 PE=1 SV=1	BAP18	17.9	20.9	3	3	3	1.097	0.29524
P43235	Cathepsin K OS=Homo sapiens OX=9606 GN=CTSK PE=1 SV=1	CTSK	36.966	15.8	4	3	4	1.264	0.166605
Q96JM3	Chromosome alignment-maintaining phosphoprotein 1 OS=Homo sapiens OX=9606 GN=CHAMP1 PE=1 SV=2	CHAMP1	89.098	3.6	3	3	4	0.972	0.704291
P56856	Claudin-18 OS=Homo sapiens OX=9606 GN=CLDN18 PE=1 SV=1	CLDN18	27.856	3.8	1	1	2	0.862	0.692139
P10643	Complement component C7 OS=Homo sapiens OX=9606 GN=C7 PE=1 SV=2	C7	93.517	29.7	18	17	24	1.218	0.466326
Q96RP9	Elongation factor G, mitochondrial OS=Homo sapiens OX=9606 GN=GFM1 PE=1 SV=2	GFM1	83.471	9.5	6	6	6	1.061	0.655757
P30084	Enoyl-CoA hydratase, mitochondrial OS=Homo sapiens OX=9606 GN=ECHS1 PE=1 SV=4	ECHS1	31.387	34.8	9	9	17	0.933	0.674817
P63167	Dynein light chain 1, cytoplasmic OS=Homo sapiens OX=9606 GN=DYNLL1 PE=1 SV=1	DYNLL1	10.366	32.6	3	1	5	0.989	0.84759
Q9Y6I3	Epsin-1 OS=Homo sapiens OX=9606 GN=EPN1 PE=1 SV=2	EPN1	60.293	6.8	4	4	4	1.102	0.0610063
Q96EB1	Elongator complex protein 4 OS=Homo sapiens OX=9606 GN=ELP4 PE=1 SV=2	ELP4	46.587	4.2	1	1	1
O95163	Elongator complex protein 1 OS=Homo sapiens OX=9606 GN=ELP1 PE=1 SV=3	ELP1	150.25	1.4	1	1	2	1.034	0.737539
P05413	Fatty acid-binding protein, heart OS=Homo sapiens OX=9606 GN=FABP3 PE=1 SV=4	FABP3	14.858	42.9	6	6	6	0.95	0.716169
Q13442	28 kDa heat- and acid-stable phosphoprotein OS=Homo sapiens OX=9606 GN=PDAP1 PE=1 SV=1	PDAP1	20.63	27.6	5	5	7	1.169	0.477731
P0DMV9	Heat shock 70 kDa protein 1B OS=Homo sapiens OX=9606 GN=HSPA1B PE=1 SV=1	HSPA1B	70.051	35.3	22	8	84	1.057	0.566334
P05362	Intercellular adhesion molecule 1 OS=Homo sapiens OX=9606 GN=ICAM1 PE=1 SV=2	ICAM1	57.825	17.7	8	8	8	1.154	0.279652
Q15181	Inorganic pyrophosphatase OS=Homo sapiens OX=9606 GN=PPA1 PE=1 SV=2	PPA1	32.66	54	11	11	27	0.811	0.101211
P53990	IST1 homolog OS=Homo sapiens OX=9606 GN=IST1 PE=1 SV=1	IST1	39.75	17.9	9	9	15	0.969	0.841589
A0A0A0MRZ8	Immunoglobulin kappa variable 3D-11 OS=Homo sapiens OX=9606 GN=IGKV3D-11 PE=3 SV=6	IGKV3D-11	12.625	7.8	1	1	2	1.002	0.980711
Q6P1M3	LLGL scribble cell polarity complex component 2 OS=Homo sapiens OX=9606 GN=LLGL2 PE=1 SV=2	LLGL2	113.45	7.7	7	7	7	0.899	0.344777
Q14739	Delta(14)-sterol reductase LBR OS=Homo sapiens OX=9606 GN=LBR PE=1 SV=2	LBR	70.702	6.2	4	4	4	1.005	0.899189
Q16363	Laminin subunit alpha-4 OS=Homo sapiens OX=9606 GN=LAMA4 PE=1 SV=4	LAMA4	202.52	19.9	28	28	42	1.259	0.443298
Q9BVC4	Target of rapamycin complex subunit LST8 OS=Homo sapiens OX=9606 GN=MLST8 PE=1 SV=1	MLST8	35.876	5.5	1	1	1
O75581	Low-density lipoprotein receptor-related protein 6 OS=Homo sapiens OX=9606 GN=LRP6 PE=1 SV=2	LRP6	180.43	1.2	2	1	2	1.549	0.70762
Q14114	Low-density lipoprotein receptor-related protein 8 OS=Homo sapiens OX=9606 GN=LRP8 PE=1 SV=4	LRP8	105.63	0.8	1	1	1	1.173	0.682377
Q5VWZ2	Lysophospholipase-like protein 1 OS=Homo sapiens OX=9606 GN=LYPLAL1 PE=1 SV=3	LYPLAL1	26.316	12.7	3	3	5	0.946	0.198467
P49257	Protein ERGIC-53 OS=Homo sapiens OX=9606 GN=LMAN1 PE=1 SV=2	LMAN1	57.548	24.7	11	11	18	0.84	0.504975
O60663	LIM homeobox transcription factor 1-beta OS=Homo sapiens OX=9606 GN=LMX1B PE=1 SV=3	LMX1B	44.916	3	1	1	1	1.017	0.819613
O00462	Beta-mannosidase OS=Homo sapiens OX=9606 GN=MANBA PE=1 SV=3	MANBA	100.89	1.8	2	2	3	1.045	0.765445
Q3KQU3	MAP7 domain-containing protein 1 OS=Homo sapiens OX=9606 GN=MAP7D1 PE=1 SV=1	MAP7D1	92.819	1.9	2	2	2	0.902	0.379177
P40926	Malate dehydrogenase, mitochondrial OS=Homo sapiens OX=9606 GN=MDH2 PE=1 SV=3	MDH2	35.503	55	15	15	37	1.075	0.437765
Q9H8L6	Multimerin-2 OS=Homo sapiens OX=9606 GN=MMRN2 PE=1 SV=2	MMRN2	104.41	3.1	2	2	2	1.081	0.441896
Q96EY8	Corrinoid adenosyltransferase OS=Homo sapiens OX=9606 GN=MMAB PE=1 SV=1	MMAB	27.388	12.8	2	2	2	0.999	0.953346
Q9BRQ6	MICOS complex subunit MIC25 OS=Homo sapiens OX=9606 GN=CHCHD6 PE=1 SV=1	CHCHD6	26.457	6	1	1	2	0.925	0.640641
P24347	Stromelysin-3 OS=Homo sapiens OX=9606 GN=MMP11 PE=1 SV=3	MMP11	54.589	9.8	5	5	5	1.105	0.431328
Q8NDA8	Maestro heat-like repeat-containing protein family member 1 OS=Homo sapiens OX=9606 GN=MROH1 PE=2 SV=3	MROH1	181.25	1.7	3	3	3	1.05	0.561091
O60669	Monocarboxylate transporter 2 OS=Homo sapiens OX=9606 GN=SLC16A7 PE=1 SV=2	SLC16A7	52.2	1.7	1	1	1	0.812	0.402947
Q92614	Unconventional myosin-XVIIIa OS=Homo sapiens OX=9606 GN=MYO18A PE=1 SV=3	MYO18A	233.11	10	19	19	20	0.947	0.556014
P42345	Serine/threonine-protein kinase mTOR OS=Homo sapiens OX=9606 GN=MTOR PE=1 SV=1	MTOR	288.89	1.8	5	5	5	0.856	0.172837
Q969V3	Nicalin OS=Homo sapiens OX=9606 GN=NCLN PE=1 SV=2	NCLN	62.974	17.6	9	9	10	0.838	0.376538
Q15742	NGFI-A-binding protein 2 OS=Homo sapiens OX=9606 GN=NAB2 PE=1 SV=1	NAB2	56.593	5.5	3	3	3	0.848	0.0117506
Q86Y39	NADH dehydrogenase [ubiquinone] 1 alpha subcomplex subunit 11 OS=Homo sapiens OX=9606 GN=NDUFA11 PE=1 SV=3	NDUFA11	14.852	27.7	4	4	5	1.019	0.835453
P24844	Myosin regulatory light polypeptide 9 OS=Homo sapiens OX=9606 GN=MYL9 PE=1 SV=4	MYL9	19.827	55.8	7	2	39	0.725	0.624569
Q0ZGT2	Nexilin OS=Homo sapiens OX=9606 GN=NEXN PE=1 SV=1	NEXN	80.657	12.9	9	9	13	1.07	0.612127
Q9Y697	Cysteine desulfurase, mitochondrial OS=Homo sapiens OX=9606 GN=NFS1 PE=1 SV=3	NFS1	50.195	6.1	2	2	2	1.087	0.349171
Q8TD19	Serine/threonine-protein kinase Nek9 OS=Homo sapiens OX=9606 GN=NEK9 PE=1 SV=2	NEK9	107.17	9.2	7	7	8	0.98	0.812701
Q8NCW5	NAD(P)H-hydrate epimerase OS=Homo sapiens OX=9606 GN=NAXE PE=1 SV=2	NAXE	31.674	40.3	9	9	14	1.043	0.54609
Q9NX24	H/ACA ribonucleoprotein complex subunit 2 OS=Homo sapiens OX=9606 GN=NHP2 PE=1 SV=1	NHP2	17.201	19	2	2	2	1.17	0.338137
Q86X76	Deaminated glutathione amidase OS=Homo sapiens OX=9606 GN=NIT1 PE=1 SV=2	NIT1	35.896	18.7	5	5	5	1.013	0.796301
P16083	Ribosyldihydronicotinamide dehydrogenase [quinone] OS=Homo sapiens OX=9606 GN=NQO2 PE=1 SV=5	NQO2	25.918	19	4	4	5	1.038	0.744739
Q8IXM6	Nurim OS=Homo sapiens OX=9606 GN=NRM PE=1 SV=1	NRM	29.379	14.1	3	3	3	1.076	0.45904
Q9UKX7	Nuclear pore complex protein Nup50 OS=Homo sapiens OX=9606 GN=NUP50 PE=1 SV=2	NUP50	50.144	2.4	1	1	1	0.975	0.967149
Q9UFN0	Protein NipSnap homolog 3A OS=Homo sapiens OX=9606 GN=NIPSNAP3A PE=1 SV=2	NIPSNAP3A	28.466	19.8	4	3	4	1.207	0.26384
Q8WVJ2	NudC domain-containing protein 2 OS=Homo sapiens OX=9606 GN=NUDCD2 PE=1 SV=1	NUDCD2	17.676	24.8	3	3	4	0.966	0.929143
Q02818	Nucleobindin-1 OS=Homo sapiens OX=9606 GN=NUCB1 PE=1 SV=4	NUCB1	53.879	41.2	16	16	25	1.057	0.383404
P49748	Very long-chain specific acyl-CoA dehydrogenase, mitochondrial OS=Homo sapiens OX=9606 GN=ACADVL PE=1 SV=1	ACADVL	70.389	34.5	19	19	30	0.854	0.0240552
P13798	Acylamino-acid-releasing enzyme OS=Homo sapiens OX=9606 GN=APEH PE=1 SV=4	APEH	81.224	20.6	13	13	18	0.951	0.554116
Q2M2I8	AP2-associated protein kinase 1 OS=Homo sapiens OX=9606 GN=AAK1 PE=1 SV=3	AAK1	103.88	8.1	6	5	7	0.953	0.495932
Q13131	5'-AMP-activated protein kinase catalytic subunit alpha-1 OS=Homo sapiens OX=9606 GN=PRKAA1 PE=1 SV=4	PRKAA1	64.009	10.4	5	5	5	0.998	0.981156
Q9ULC5	Long-chain-fatty-acid--CoA ligase 5 OS=Homo sapiens OX=9606 GN=ACSL5 PE=1 SV=1	ACSL5	75.99	20.2	13	12	15	0.739	0.440916
P20292	Arachidonate 5-lipoxygenase-activating protein OS=Homo sapiens OX=9606 GN=ALOX5AP PE=1 SV=2	ALOX5AP	18.157	12.4	2	2	2	1.298	0.115614
P15121	Aldo-keto reductase family 1 member B1 OS=Homo sapiens OX=9606 GN=AKR1B1 PE=1 SV=3	AKR1B1	35.853	30.1	10	9	16	0.894	0.278213
Q13443	Disintegrin and metalloproteinase domain-containing protein 9 OS=Homo sapiens OX=9606 GN=ADAM9 PE=1 SV=1	ADAM9	90.555	4.4	3	3	3	0.786	0.359425
P50995	Annexin A11 OS=Homo sapiens OX=9606 GN=ANXA11 PE=1 SV=1	ANXA11	54.389	26.7	12	11	27	1.037	0.668374
Q9UJ72	Annexin A10 OS=Homo sapiens OX=9606 GN=ANXA10 PE=1 SV=3	ANXA10	37.277	26.5	8	8	11	0.884	0.967555
P51857	Aldo-keto reductase family 1 member D1 OS=Homo sapiens OX=9606 GN=AKR1D1 PE=1 SV=1	AKR1D1	37.376	2.8	1	1	2	1.075	0.660837
P13928	Annexin A8 OS=Homo sapiens OX=9606 GN=ANXA8 PE=1 SV=3	ANXA8	36.881	29.7	10	1	17	2.711	0.343446
Q9P291	Armadillo repeat-containing X-linked protein 1 OS=Homo sapiens OX=9606 GN=ARMCX1 PE=1 SV=1	ARMCX1	49.18	6.8	3	3	3
P25098	Beta-adrenergic receptor kinase 1 OS=Homo sapiens OX=9606 GN=GRK2 PE=1 SV=2	GRK2	79.573	8	6	6	6	0.952	0.283613
Q9Y4P1	Cysteine protease ATG4B OS=Homo sapiens OX=9606 GN=ATG4B PE=1 SV=2	ATG4B	44.294	4.3	1	1	1	0.931	0.546067
P54710	Sodium/potassium-transporting ATPase subunit gamma OS=Homo sapiens OX=9606 GN=FXYD2 PE=1 SV=3	FXYD2	7.2832	21.2	1	1	1	0.864	0.927653
P15289	Arylsulfatase A OS=Homo sapiens OX=9606 GN=ARSA PE=1 SV=3	ARSA	53.588	9.3	3	3	3	0.823	0.5585
Q9UBR2	Cathepsin Z OS=Homo sapiens OX=9606 GN=CTSZ PE=1 SV=1	CTSZ	33.868	20.5	7	7	15	0.877	0.454014
O95816	BAG family molecular chaperone regulator 2 OS=Homo sapiens OX=9606 GN=BAG2 PE=1 SV=1	BAG2	23.772	23.7	6	6	7	0.829	0.568585
P29466	Caspase-1 OS=Homo sapiens OX=9606 GN=CASP1 PE=1 SV=1	CASP1	45.158	20.5	8	6	9	1.093	0.32201
O95817	BAG family molecular chaperone regulator 3 OS=Homo sapiens OX=9606 GN=BAG3 PE=1 SV=3	BAG3	61.594	22.1	9	9	9	1.09	0.369554
Q9NPD3	Exosome complex component RRP41 OS=Homo sapiens OX=9606 GN=EXOSC4 PE=1 SV=3	EXOSC4	26.383	8.2	2	2	2	0.441	0.131881
P00742	Coagulation factor X OS=Homo sapiens OX=9606 GN=F10 PE=1 SV=2	F10	54.731	4.3	2	2	2
Q9UBQ7	Glyoxylate reductase/hydroxypyruvate reductase OS=Homo sapiens OX=9606 GN=GRHPR PE=1 SV=1	GRHPR	35.668	14.3	5	5	10	1.003	0.951628
P22352	Glutathione peroxidase 3 OS=Homo sapiens OX=9606 GN=GPX3 PE=1 SV=2	GPX3	25.552	35.4	8	8	23	1.291	0.600942
Q9BXV9	EKC/KEOPS complex subunit GON7 OS=Homo sapiens OX=9606 GN=GON7 PE=1 SV=2	GON7	10.859	18	1	1	2	1.188	0.588085
Q8IXK2	Polypeptide N-acetylgalactosaminyltransferase 12 OS=Homo sapiens OX=9606 GN=GALNT12 PE=1 SV=3	GALNT12	66.938	1.4	1	1	1	0.837	0.386565
Q8NBJ4	Golgi membrane protein 1 OS=Homo sapiens OX=9606 GN=GOLM1 PE=1 SV=1	GOLM1	45.333	10	5	5	5	0.995	0.989478
Q14344	Guanine nucleotide-binding protein subunit alpha-13 OS=Homo sapiens OX=9606 GN=GNA13 PE=1 SV=2	GNA13	44.049	24.1	9	8	12	0.924	0.218771
P43304	Glycerol-3-phosphate dehydrogenase, mitochondrial OS=Homo sapiens OX=9606 GN=GPD2 PE=1 SV=3	GPD2	80.852	25.2	17	17	19	0.915	0.44576
Q96EK6	Glucosamine 6-phosphate N-acetyltransferase OS=Homo sapiens OX=9606 GN=GNPNAT1 PE=1 SV=1	GNPNAT1	20.749	19.6	3	3	3	0.959	0.73164
P51858	Hepatoma-derived growth factor OS=Homo sapiens OX=9606 GN=HDGF PE=1 SV=1	HDGF	26.788	37.1	10	9	16	0.993	0.828098
P81172	Hepcidin OS=Homo sapiens OX=9606 GN=HAMP PE=1 SV=2	HAMP	9.4081	19	1	1	2	1.118	0.314745
Q8IV36	Protein HID1 OS=Homo sapiens OX=9606 GN=HID1 PE=1 SV=1	HID1	88.743	1.6	1	1	1	1.071	0.73414
P50135	Histamine N-methyltransferase OS=Homo sapiens OX=9606 GN=HNMT PE=1 SV=1	HNMT	33.295	23.3	6	6	8	1.107	0.507378
Q14103	Heterogeneous nuclear ribonucleoprotein D0 OS=Homo sapiens OX=9606 GN=HNRNPD PE=1 SV=1	HNRNPD	38.434	26.5	10	8	19	0.959	0.641512
O95050	Indolethylamine N-methyltransferase OS=Homo sapiens OX=9606 GN=INMT PE=1 SV=3	INMT	28.891	13.3	3	3	4	1.074	0.806118
O00505	Importin subunit alpha-4 OS=Homo sapiens OX=9606 GN=KPNA3 PE=1 SV=2	KPNA3	57.81	8.3	4	2	4	1.113	0.158337
P20042	Eukaryotic translation initiation factor 2 subunit 2 OS=Homo sapiens OX=9606 GN=EIF2S2 PE=1 SV=2	EIF2S2	38.388	29.1	10	10	14	0.94	0.565736
P13612	Integrin alpha-4 OS=Homo sapiens OX=9606 GN=ITGA4 PE=1 SV=3	ITGA4	114.9	2.4	3	3	4	0.875	0.366681
P01594	Immunoglobulin kappa variable 1-33 OS=Homo sapiens OX=9606 GN=IGKV1-33 PE=1 SV=2	IGKV1-33	12.848	13.7	1	1	2	1.513	0.176549
Q9NZL9	Methionine adenosyltransferase 2 subunit beta OS=Homo sapiens OX=9606 GN=MAT2B PE=1 SV=1	MAT2B	37.551	35.3	10	10	14	0.943	0.262361
Q96AQ8	Mitochondrial calcium uniporter regulator 1 OS=Homo sapiens OX=9606 GN=MCUR1 PE=1 SV=1	MCUR1	39.694	4.2	2	2	2	0.845	0.54999
P14174	Macrophage migration inhibitory factor OS=Homo sapiens OX=9606 GN=MIF PE=1 SV=4	MIF	12.476	17.4	2	2	13	1.125	0.338759
Q10713	Mitochondrial-processing peptidase subunit alpha OS=Homo sapiens OX=9606 GN=PMPCA PE=1 SV=2	PMPCA	58.252	11.8	6	6	7	0.961	0.49141
Q13724	Mannosyl-oligosaccharide glucosidase OS=Homo sapiens OX=9606 GN=MOGS PE=1 SV=5	MOGS	91.916	20.5	14	14	17	0.861	0.382581
Q9H3R2	Mucin-13 OS=Homo sapiens OX=9606 GN=MUC13 PE=1 SV=3	MUC13	54.603	8.8	3	3	4	1.077	0.56415
Q8N3F0	Maturin OS=Homo sapiens OX=9606 GN=MTURN PE=1 SV=2	MTURN	14.925	13	1	1	1	1.1	0.511813
P58546	Myotrophin OS=Homo sapiens OX=9606 GN=MTPN PE=1 SV=2	MTPN	12.895	39	4	4	9	1.037	0.613144
Q02083	N-acylethanolamine-hydrolyzing acid amidase OS=Homo sapiens OX=9606 GN=NAAA PE=1 SV=3	NAAA	40.066	7.2	3	3	3	0.681	0.0815971
O75438	NADH dehydrogenase [ubiquinone] 1 beta subcomplex subunit 1 OS=Homo sapiens OX=9606 GN=NDUFB1 PE=1 SV=1	NDUFB1	6.9611	19	1	1	1	0.776	0.118288
Q8NBF2	NHL repeat-containing protein 2 OS=Homo sapiens OX=9606 GN=NHLRC2 PE=1 SV=1	NHLRC2	79.443	9.1	5	5	5	0.968	0.553668
P07197	Neurofilament medium polypeptide OS=Homo sapiens OX=9606 GN=NEFM PE=1 SV=3	NEFM	102.47	4.1	4	2	9	1.827	0.782868
Q9UHY1	Nuclear receptor-binding protein OS=Homo sapiens OX=9606 GN=NRBP1 PE=1 SV=1	NRBP1	59.844	13.3	5	5	7	1.035	0.793457
O14786	Neuropilin-1 OS=Homo sapiens OX=9606 GN=NRP1 PE=1 SV=3	NRP1	103.13	11.9	9	9	10	0.981	0.779077
Q9Y6R0	Numb-like protein OS=Homo sapiens OX=9606 GN=NUMBL PE=1 SV=1	NUMBL	64.891	12.8	7	5	8	1.232	0.276079
P08861	Chymotrypsin-like elastase family member 3B OS=Homo sapiens OX=9606 GN=CELA3B PE=1 SV=3	CELA3B	29.263	18.1	4	2	11	0.28	0.492152
P19835	Bile salt-activated lipase OS=Homo sapiens OX=9606 GN=CEL PE=1 SV=3	CEL	79.321	13.9	10	10	16	0.277	0.32182
P09543	2',3'-cyclic-nucleotide 3'-phosphodiesterase OS=Homo sapiens OX=9606 GN=CNP PE=1 SV=2	CNP	47.578	29.2	14	14	15	1.049	0.885939
P31146	Coronin-1A OS=Homo sapiens OX=9606 GN=CORO1A PE=1 SV=4	CORO1A	51.026	28.2	14	13	25	0.943	0.943066
Q6UUV9	CREB-regulated transcription coactivator 1 OS=Homo sapiens OX=9606 GN=CRTC1 PE=1 SV=2	CRTC1	67.299	2.8	1	1	1
Q96MW5	Conserved oligomeric Golgi complex subunit 8 OS=Homo sapiens OX=9606 GN=COG8 PE=1 SV=2	COG8	68.423	3.4	2	2	2	0.945	0.755633
P00403	Cytochrome c oxidase subunit 2 OS=Homo sapiens OX=9606 GN=MT-CO2 PE=1 SV=1	MT-CO2	25.565	22	5	5	9	0.984	0.845288
Q9UP83	Conserved oligomeric Golgi complex subunit 5 OS=Homo sapiens OX=9606 GN=COG5 PE=1 SV=3	COG5	92.742	6.8	6	6	6	1.005	0.90993
Q9P299	Coatomer subunit zeta-2 OS=Homo sapiens OX=9606 GN=COPZ2 PE=2 SV=1	COPZ2	23.548	31.9	5	5	5	1.087	0.313691
P00167	Cytochrome b5 OS=Homo sapiens OX=9606 GN=CYB5A PE=1 SV=2	CYB5A	15.33	10.4	1	1	2	1.077	0.587009
P35221	Catenin alpha-1 OS=Homo sapiens OX=9606 GN=CTNNA1 PE=1 SV=1	CTNNA1	100.07	32	27	27	41	0.962	0.392311
P08174	Complement decay-accelerating factor OS=Homo sapiens OX=9606 GN=CD55 PE=1 SV=4	CD55	41.4	27.3	9	9	17	1.186	0.239444
Q9NR30	Nucleolar RNA helicase 2 OS=Homo sapiens OX=9606 GN=DDX21 PE=1 SV=5	DDX21	87.343	12	9	8	10	0.992	0.95279
Q8N8A6	ATP-dependent RNA helicase DDX51 OS=Homo sapiens OX=9606 GN=DDX51 PE=1 SV=3	DDX51	72.456	2.6	1	1	1
Q9BPW9	Dehydrogenase/reductase SDR family member 9 OS=Homo sapiens OX=9606 GN=DHRS9 PE=1 SV=1	DHRS9	35.227	12.2	5	5	6	1.551	0.309989
P51808	Dynein light chain Tctex-type 3 OS=Homo sapiens OX=9606 GN=DYNLT3 PE=1 SV=1	DYNLT3	13.062	14.7	1	1	2	1.144	0.249779
Q5VTE0	Putative elongation factor 1-alpha-like 3 OS=Homo sapiens OX=9606 GN=EEF1A1P5 PE=5 SV=1	EEF1A1P5	50.184	37.4	17	9	62	1.129	0.28552
Q5RKV6	Exosome complex component MTR3 OS=Homo sapiens OX=9606 GN=EXOSC6 PE=1 SV=1	EXOSC6	28.235	13.2	3	3	3	0.982	0.792255
P11166	Solute carrier family 2, facilitated glucose transporter member 1 OS=Homo sapiens OX=9606 GN=SLC2A1 PE=1 SV=2	SLC2A1	54.083	12	6	6	11	1.083	0.501646
A0A0C4DH36	Probable non-functional immunoglobulin heavy variable 3-38 OS=Homo sapiens OX=9606 GN=IGHV3-38 PE=5 SV=1	IGHV3-38	12.758	9.5	1	1	1	1.548	0.0731966
Q5TA45	Integrator complex subunit 11 OS=Homo sapiens OX=9606 GN=INTS11 PE=1 SV=2	INTS11	67.662	1.7	1	1	1	0.849	0.0969118
P52294	Importin subunit alpha-5 OS=Homo sapiens OX=9606 GN=KPNA1 PE=1 SV=3	KPNA1	60.221	14.3	5	3	5	1.067	0.513164
Q15056	Eukaryotic translation initiation factor 4H OS=Homo sapiens OX=9606 GN=EIF4H PE=1 SV=5	EIF4H	27.385	22.6	4	4	7	1.08	0.347002
Q13572	Inositol-tetrakisphosphate 1-kinase OS=Homo sapiens OX=9606 GN=ITPK1 PE=1 SV=2	ITPK1	45.621	2.2	1	1	1	0.853	0.24517
P04259	Keratin, type II cytoskeletal 6B OS=Homo sapiens OX=9606 GN=KRT6B PE=1 SV=5	KRT6B	60.066	48.8	33	1	1	1.14	0.865027
Q6NXS1	Protein phosphatase inhibitor 2 family member B OS=Homo sapiens OX=9606 GN=PPP1R2B PE=1 SV=2	PPP1R2B	23.106	12.2	2	2	3	1.032	0.596343
Q13976	cGMP-dependent protein kinase 1 OS=Homo sapiens OX=9606 GN=PRKG1 PE=1 SV=3	PRKG1	76.364	22.1	13	13	15	0.96	0.649647
Q13136	Liprin-alpha-1 OS=Homo sapiens OX=9606 GN=PPFIA1 PE=1 SV=1	PPFIA1	135.78	3	3	3	3	0.593	0.209141
Q6PKG0	La-related protein 1 OS=Homo sapiens OX=9606 GN=LARP1 PE=1 SV=2	LARP1	123.51	10.7	9	9	12	0.979	0.89693
Q9UIC8	Leucine carboxyl methyltransferase 1 OS=Homo sapiens OX=9606 GN=LCMT1 PE=1 SV=2	LCMT1	38.379	9.3	3	3	4	1.032	0.5274
O43504	Ragulator complex protein LAMTOR5 OS=Homo sapiens OX=9606 GN=LAMTOR5 PE=1 SV=1	LAMTOR5	9.6138	33	2	2	2	1.009	0.928165
Q9BX40	Protein LSM14 homolog B OS=Homo sapiens OX=9606 GN=LSM14B PE=1 SV=1	LSM14B	42.07	5.5	2	1	2	1.034	0.69993
A0A075B6K5	Immunoglobulin lambda variable 3-9 OS=Homo sapiens OX=9606 GN=IGLV3-9 PE=3 SV=1	IGLV3-9	12.332	13.9	1	1	3	1.358	0.286825
Q99683	Mitogen-activated protein kinase kinase kinase 5 OS=Homo sapiens OX=9606 GN=MAP3K5 PE=1 SV=1	MAP3K5	154.54	0.7	1	1	1
Q9Y2E5	Epididymis-specific alpha-mannosidase OS=Homo sapiens OX=9606 GN=MAN2B2 PE=1 SV=4	MAN2B2	113.98	1.8	2	2	2	1.154	0.448901
P45983	Mitogen-activated protein kinase 8 OS=Homo sapiens OX=9606 GN=MAPK8 PE=1 SV=2	MAPK8	48.295	6.1	3	2	3	0.962	0.626355
Q86V88	Magnesium-dependent phosphatase 1 OS=Homo sapiens OX=9606 GN=MDP1 PE=1 SV=1	MDP1	20.109	15.3	3	3	3	0.893	0.0817461
P03956	Interstitial collagenase OS=Homo sapiens OX=9606 GN=MMP1 PE=1 SV=3	MMP1	54.006	8.3	4	4	4	0.589	0.525668
Q7Z3U7	Protein MON2 homolog OS=Homo sapiens OX=9606 GN=MON2 PE=1 SV=3	MON2	190.36	6.4	11	11	11	0.881	0.143167
P20645	Cation-dependent mannose-6-phosphate receptor OS=Homo sapiens OX=9606 GN=M6PR PE=1 SV=1	M6PR	30.993	9.7	3	3	3	0.977	0.895545
P11717	Cation-independent mannose-6-phosphate receptor OS=Homo sapiens OX=9606 GN=IGF2R PE=1 SV=3	IGF2R	274.37	9.4	21	21	24	1.004	0.86421
Q8WXI7	Mucin-16 OS=Homo sapiens OX=9606 GN=MUC16 PE=1 SV=3	MUC16	1519.2	1	2	2	3	1.753	0.138645
P43121	Cell surface glycoprotein MUC18 OS=Homo sapiens OX=9606 GN=MCAM PE=1 SV=2	MCAM	71.607	19.5	10	10	12	1.051	0.790269
P42285	Exosome RNA helicase MTR4 OS=Homo sapiens OX=9606 GN=MTREX PE=1 SV=3	MTREX	117.8	7.5	8	8	10	0.839	0.133543
O75648	Mitochondrial tRNA-specific 2-thiouridylase 1 OS=Homo sapiens OX=9606 GN=TRMU PE=1 SV=2	TRMU	47.744	3.3	1	1	1	1.09	0.257359
P19404	NADH dehydrogenase [ubiquinone] flavoprotein 2, mitochondrial OS=Homo sapiens OX=9606 GN=NDUFV2 PE=1 SV=2	NDUFV2	27.391	28.9	6	6	10	0.989	0.977342
Q9UMX5	Neudesin OS=Homo sapiens OX=9606 GN=NENF PE=1 SV=1	NENF	18.856	36	5	5	5	1.114	0.263438
P46934	E3 ubiquitin-protein ligase NEDD4 OS=Homo sapiens OX=9606 GN=NEDD4 PE=1 SV=4	NEDD4	149.11	2.6	3	2	3	0.946	0.269465
Q15843	NEDD8 OS=Homo sapiens OX=9606 GN=NEDD8 PE=1 SV=1	NEDD8	9.0714	28.4	2	2	2	1.04	0.339962
Q8IVD9	NudC domain-containing protein 3 OS=Homo sapiens OX=9606 GN=NUDCD3 PE=1 SV=3	NUDCD3	40.822	9.1	4	4	4	0.943	0.505411
Q9BZ95	Histone-lysine N-methyltransferase NSD3 OS=Homo sapiens OX=9606 GN=NSD3 PE=1 SV=1	NSD3	161.61	0.8	1	1	1	1.011	0.849061
P11940	Polyadenylate-binding protein 1 OS=Homo sapiens OX=9606 GN=PABPC1 PE=1 SV=2	PABPC1	70.67	24.2	15	11	33	0.997	0.919534
Q9UHR4	Brain-specific angiogenesis inhibitor 1-associated protein 2-like protein 1 OS=Homo sapiens OX=9606 GN=BAIAP2L1 PE=1 SV=2	BAIAP2L1	56.882	18	8	8	8	1.713	0.166874
P53004	Biliverdin reductase A OS=Homo sapiens OX=9606 GN=BLVRA PE=1 SV=2	BLVRA	33.428	23.3	8	8	13	1.054	0.610485
O43684	Mitotic checkpoint protein BUB3 OS=Homo sapiens OX=9606 GN=BUB3 PE=1 SV=1	BUB3	37.154	23.8	7	7	8	0.935	0.359758
P46736	Lys-63-specific deubiquitinase BRCC36 OS=Homo sapiens OX=9606 GN=BRCC3 PE=1 SV=2	BRCC3	36.072	14.6	5	5	5	0.911	0.0981293
Q16543	Hsp90 co-chaperone Cdc37 OS=Homo sapiens OX=9606 GN=CDC37 PE=1 SV=1	CDC37	44.468	16.7	6	6	12	0.905	0.286294
Q16531	DNA damage-binding protein 1 OS=Homo sapiens OX=9606 GN=DDB1 PE=1 SV=1	DDB1	126.97	19.8	21	21	24	0.925	0.0695247
Q6P3S1	DENN domain-containing protein 1B OS=Homo sapiens OX=9606 GN=DENND1B PE=1 SV=2	DENND1B	86.551	1.2	1	1	1	0.859	0.130442
Q9Y262	Eukaryotic translation initiation factor 3 subunit L OS=Homo sapiens OX=9606 GN=EIF3L PE=1 SV=1	EIF3L	66.726	26.2	14	14	21	0.903	0.232596
O00461	Golgi integral membrane protein 4 OS=Homo sapiens OX=9606 GN=GOLIM4 PE=1 SV=1	GOLIM4	81.879	11.8	8	8	10	1.013	0.872461
P04921	Glycophorin-C OS=Homo sapiens OX=9606 GN=GYPC PE=1 SV=1	GYPC	13.81	7	1	1	1	1.034	0.800978
Q99878	Histone H2A type 1-J OS=Homo sapiens OX=9606 GN=H2AC14 PE=1 SV=3	H2AC14	13.936	26.6	5	1	16
Q71UI9	Histone H2A.V OS=Homo sapiens OX=9606 GN=H2AZ2 PE=1 SV=3	H2AZ2	13.509	23.4	3	1	13	0.96	0.588166
Q9H583	HEAT repeat-containing protein 1 OS=Homo sapiens OX=9606 GN=HEATR1 PE=1 SV=3	HEATR1	242.37	2.8	6	6	6	0.855	0.178664
Q6AI08	HEAT repeat-containing protein 6 OS=Homo sapiens OX=9606 GN=HEATR6 PE=1 SV=1	HEATR6	128.78	1.4	1	1	1	0.894	0.764328
P07686	Beta-hexosaminidase subunit beta OS=Homo sapiens OX=9606 GN=HEXB PE=1 SV=3	HEXB	63.111	22.3	12	12	16	0.903	0.33871
Q8TCT9	Minor histocompatibility antigen H13 OS=Homo sapiens OX=9606 GN=HM13 PE=1 SV=1	HM13	41.488	14.1	5	5	9	0.912	0.62554
P10746	Uroporphyrinogen-III synthase OS=Homo sapiens OX=9606 GN=UROS PE=1 SV=1	UROS	28.627	11.7	2	2	2	1.122	0.316147
P30519	Heme oxygenase 2 OS=Homo sapiens OX=9606 GN=HMOX2 PE=1 SV=2	HMOX2	36.032	26.9	8	8	9	0.905	0.336657
Q96S86	Hyaluronan and proteoglycan link protein 3 OS=Homo sapiens OX=9606 GN=HAPLN3 PE=2 SV=1	HAPLN3	40.894	8.3	3	3	3	1.028	0.90794
O00410	Importin-5 OS=Homo sapiens OX=9606 GN=IPO5 PE=1 SV=4	IPO5	123.63	25.8	24	22	33	0.945	0.455505
P08514	Integrin alpha-IIb OS=Homo sapiens OX=9606 GN=ITGA2B PE=1 SV=3	ITGA2B	113.38	0.9	1	1	1	1.07	0.58558
Q14653	Interferon regulatory factor 3 OS=Homo sapiens OX=9606 GN=IRF3 PE=1 SV=1	IRF3	47.219	6.1	2	2	2	0.896	0.42287
Q13557	Calcium/calmodulin-dependent protein kinase type II subunit delta OS=Homo sapiens OX=9606 GN=CAMK2D PE=1 SV=3	CAMK2D	56.369	19.2	9	6	10	0.904	0.124273
P43405	Tyrosine-protein kinase SYK OS=Homo sapiens OX=9606 GN=SYK PE=1 SV=1	SYK	72.065	11.3	6	6	8	0.975	0.769302
Q7Z4I7	LIM and senescent cell antigen-like-containing domain protein 2 OS=Homo sapiens OX=9606 GN=LIMS2 PE=1 SV=1	LIMS2	38.916	27	7	4	9	1.054	0.777625
Q9UHA4	Ragulator complex protein LAMTOR3 OS=Homo sapiens OX=9606 GN=LAMTOR3 PE=1 SV=1	LAMTOR3	13.623	17.7	2	2	3	0.712	0.369448
Q6IAA8	Ragulator complex protein LAMTOR1 OS=Homo sapiens OX=9606 GN=LAMTOR1 PE=1 SV=2	LAMTOR1	17.745	24.8	2	2	2	1.249	0.597459
Q14566	DNA replication licensing factor MCM6 OS=Homo sapiens OX=9606 GN=MCM6 PE=1 SV=1	MCM6	92.888	2.9	3	3	3	0.665	0.00338829
Q8IXI1	Mitochondrial Rho GTPase 2 OS=Homo sapiens OX=9606 GN=RHOT2 PE=1 SV=2	RHOT2	68.117	9.1	3	3	4	0.886	0.442911
P28482	Mitogen-activated protein kinase 1 OS=Homo sapiens OX=9606 GN=MAPK1 PE=1 SV=3	MAPK1	41.389	41.1	13	9	20	0.97	0.554809
P55081	Microfibrillar-associated protein 1 OS=Homo sapiens OX=9606 GN=MFAP1 PE=1 SV=2	MFAP1	51.958	3	1	1	1	0.95	0.452956
P22897	Macrophage mannose receptor 1 OS=Homo sapiens OX=9606 GN=MRC1 PE=1 SV=1	MRC1	166.01	13.8	21	21	23	1.164	0.846449
O76041	Nebulette OS=Homo sapiens OX=9606 GN=NEBL PE=1 SV=1	NEBL	116.45	2	2	2	2	0.975	0.8192
O95139	NADH dehydrogenase [ubiquinone] 1 beta subcomplex subunit 6 OS=Homo sapiens OX=9606 GN=NDUFB6 PE=1 SV=3	NDUFB6	15.489	19.5	2	2	3	0.835	0.36007
Q9Y4I1	Unconventional myosin-Va OS=Homo sapiens OX=9606 GN=MYO5A PE=1 SV=2	MYO5A	215.4	3.7	7	5	7	0.958	0.68108
P05976	Myosin light chain 1/3, skeletal muscle isoform OS=Homo sapiens OX=9606 GN=MYL1 PE=1 SV=3	MYL1	21.145	12.9	2	1	10	0.957	0.862517
O60237	Protein phosphatase 1 regulatory subunit 12B OS=Homo sapiens OX=9606 GN=PPP1R12B PE=1 SV=2	PPP1R12B	110.4	2.6	3	3	4	0.793	0.505812
Q9NZM1	Myoferlin OS=Homo sapiens OX=9606 GN=MYOF PE=1 SV=1	MYOF	234.71	41.2	77	74	146	1.302	0.123902
Q9NVX2	Notchless protein homolog 1 OS=Homo sapiens OX=9606 GN=NLE1 PE=1 SV=4	NLE1	53.32	2.5	1	1	1	0.92	0.550974
Q8TDX7	Serine/threonine-protein kinase Nek7 OS=Homo sapiens OX=9606 GN=NEK7 PE=1 SV=1	NEK7	34.551	20.9	5	5	5	0.996	0.868677
O43847	Nardilysin OS=Homo sapiens OX=9606 GN=NRDC PE=1 SV=3	NRDC	131.7	2.4	3	3	3	0.925	0.22264
Q15233	Non-POU domain-containing octamer-binding protein OS=Homo sapiens OX=9606 GN=NONO PE=1 SV=4	NONO	54.231	40.6	17	16	35	0.893	0.171511
Q9BW27	Nuclear pore complex protein Nup85 OS=Homo sapiens OX=9606 GN=NUP85 PE=1 SV=1	NUP85	75.019	5.3	3	3	3	0.972	0.6198
Q9BW91	ADP-ribose pyrophosphatase, mitochondrial OS=Homo sapiens OX=9606 GN=NUDT9 PE=1 SV=1	NUDT9	39.125	12	4	4	4	0.746	0.112608
Q9NXE4	Sphingomyelin phosphodiesterase 4 OS=Homo sapiens OX=9606 GN=SMPD4 PE=1 SV=3	SMPD4	97.809	5.2	5	5	5	0.841	0.381257
P11182	Lipoamide acyltransferase component of branched-chain alpha-keto acid dehydrogenase complex, mitochondrial OS=Homo sapiens OX=9606 GN=DBT PE=1 SV=3	DBT	53.486	5	3	3	3	0.852	0.321753
Q86U42	Polyadenylate-binding protein 2 OS=Homo sapiens OX=9606 GN=PABPN1 PE=1 SV=3	PABPN1	32.749	12.7	3	3	3	1.136	0.330737
Q9HBI1	Beta-parvin OS=Homo sapiens OX=9606 GN=PARVB PE=1 SV=1	PARVB	41.714	13.7	5	2	7	0.853	0.476906
Q9NVE7	4'-phosphopantetheine phosphatase OS=Homo sapiens OX=9606 GN=PANK4 PE=1 SV=1	PANK4	85.99	11.9	9	9	9	1.005	0.980114
P01833	Polymeric immunoglobulin receptor OS=Homo sapiens OX=9606 GN=PIGR PE=1 SV=4	PIGR	83.283	22.4	14	14	24	1.348	0.590742
O43505	Beta-1,4-glucuronyltransferase 1 OS=Homo sapiens OX=9606 GN=B4GAT1 PE=1 SV=1	B4GAT1	47.119	3.9	1	1	1	1.274	0.0544999
Q8NCG7	Sn1-specific diacylglycerol lipase beta OS=Homo sapiens OX=9606 GN=DAGLB PE=1 SV=2	DAGLB	73.731	1.9	1	1	1	0.531	0.0963121
Q9BTZ2	Dehydrogenase/reductase SDR family member 4 OS=Homo sapiens OX=9606 GN=DHRS4 PE=1 SV=3	DHRS4	29.537	9	3	3	3	0.837	0.457027
Q8TDB6	E3 ubiquitin-protein ligase DTX3L OS=Homo sapiens OX=9606 GN=DTX3L PE=1 SV=1	DTX3L	83.553	14.7	9	9	10	1.049	0.746022
Q6UX65	DNA damage-regulated autophagy modulator protein 2 OS=Homo sapiens OX=9606 GN=DRAM2 PE=1 SV=1	DRAM2	29.766	3	1	1	1
O43854	EGF-like repeat and discoidin I-like domain-containing protein 3 OS=Homo sapiens OX=9606 GN=EDIL3 PE=1 SV=1	EDIL3	53.764	6	3	3	4	0.972	0.855226
O94769	Extracellular matrix protein 2 OS=Homo sapiens OX=9606 GN=ECM2 PE=2 SV=1	ECM2	79.788	4.6	3	3	4	1.261	0.438216
O75821	Eukaryotic translation initiation factor 3 subunit G OS=Homo sapiens OX=9606 GN=EIF3G PE=1 SV=2	EIF3G	35.611	28.1	10	10	11	0.965	0.465523
Q9UBQ5	Eukaryotic translation initiation factor 3 subunit K OS=Homo sapiens OX=9606 GN=EIF3K PE=1 SV=1	EIF3K	25.059	17.9	3	3	4	0.86	0.225913
Q9BVP2	Guanine nucleotide-binding protein-like 3 OS=Homo sapiens OX=9606 GN=GNL3 PE=1 SV=2	GNL3	61.992	2	1	1	1	0.754	0.153878
Q8TDQ7	Glucosamine-6-phosphate isomerase 2 OS=Homo sapiens OX=9606 GN=GNPDA2 PE=1 SV=1	GNPDA2	31.084	10.1	3	2	3	1.028	0.838886
P46926	Glucosamine-6-phosphate isomerase 1 OS=Homo sapiens OX=9606 GN=GNPDA1 PE=1 SV=1	GNPDA1	32.668	22.8	7	6	13	0.998	0.960019
P28161	Glutathione S-transferase Mu 2 OS=Homo sapiens OX=9606 GN=GSTM2 PE=1 SV=2	GSTM2	25.744	51.4	10	5	15	1.163	0.455194
Q92769	Histone deacetylase 2 OS=Homo sapiens OX=9606 GN=HDAC2 PE=1 SV=2	HDAC2	55.364	16	6	5	9	0.903	0.0595298
P78347	General transcription factor II-I OS=Homo sapiens OX=9606 GN=GTF2I PE=1 SV=2	GTF2I	112.42	17.4	16	16	19	0.965	0.5461
P62805	Histone H4 OS=Homo sapiens OX=9606 GN=H4C1 PE=1 SV=2	H4C1	11.367	52.4	8	8	48	1.009	0.871171
Q99714	3-hydroxyacyl-CoA dehydrogenase type-2 OS=Homo sapiens OX=9606 GN=HSD17B10 PE=1 SV=3	HSD17B10	26.923	31.4	7	7	13	1.015	0.809525
Q9GZP8	Immortalization up-regulated protein OS=Homo sapiens OX=9606 GN=IMUP PE=1 SV=1	IMUP	10.897	9.4	1	1	1	0.856	0.894726
P47813	Eukaryotic translation initiation factor 1A, X-chromosomal OS=Homo sapiens OX=9606 GN=EIF1AX PE=1 SV=2	EIF1AX	16.46	25	3	1	6
Q9BW83	Intraflagellar transport protein 27 homolog OS=Homo sapiens OX=9606 GN=IFT27 PE=1 SV=1	IFT27	20.48	19.9	3	3	3	0.801	0.348664
Q9H910	Jupiter microtubule associated homolog 2 OS=Homo sapiens OX=9606 GN=JPT2 PE=1 SV=1	JPT2	20.063	36.3	4	4	4	1.159	0.300117
Q13303	Voltage-gated potassium channel subunit beta-2 OS=Homo sapiens OX=9606 GN=KCNAB2 PE=1 SV=2	KCNAB2	41	7.6	4	4	4	1.003	0.886266
P01042	Kininogen-1 OS=Homo sapiens OX=9606 GN=KNG1 PE=1 SV=2	KNG1	71.957	23.9	16	16	35	1.153	0.633263
P03952	Plasma kallikrein OS=Homo sapiens OX=9606 GN=KLKB1 PE=1 SV=1	KLKB1	71.369	17.6	10	10	10	1.196	0.429162
P12277	Creatine kinase B-type OS=Homo sapiens OX=9606 GN=CKB PE=1 SV=1	CKB	42.644	31.8	9	9	21	0.684	0.558552
P18428	Lipopolysaccharide-binding protein OS=Homo sapiens OX=9606 GN=LBP PE=1 SV=3	LBP	53.383	10	4	4	6	0.901	0.536363
Q9Y2L9	Leucine-rich repeat and calponin homology domain-containing protein 1 OS=Homo sapiens OX=9606 GN=LRCH1 PE=1 SV=3	LRCH1	80.874	7.7	4	3	4	0.948	0.341839
Q8WWI1	LIM domain only protein 7 OS=Homo sapiens OX=9606 GN=LMO7 PE=1 SV=3	LMO7	192.69	18.8	27	27	34	1.181	0.212029
Q969Z3	Mitochondrial amidoxime reducing component 2 OS=Homo sapiens OX=9606 GN=MTARC2 PE=1 SV=1	MTARC2	38.023	7.2	2	2	2	1.119	0.627828
P08493	Matrix Gla protein OS=Homo sapiens OX=9606 GN=MGP PE=1 SV=2	MGP	12.353	12.6	2	2	2	0.722	0.685263
P45984	Mitogen-activated protein kinase 9 OS=Homo sapiens OX=9606 GN=MAPK9 PE=1 SV=2	MAPK9	48.139	9.7	4	3	4	0.973	0.817524
Q9UBU8	Mortality factor 4-like protein 1 OS=Homo sapiens OX=9606 GN=MORF4L1 PE=1 SV=2	MORF4L1	41.473	2.2	1	1	1	0.848	0.0508257
O95563	Mitochondrial pyruvate carrier 2 OS=Homo sapiens OX=9606 GN=MPC2 PE=1 SV=1	MPC2	14.279	12.6	2	2	2	1.366	0.108682
P22033	Methylmalonyl-CoA mutase, mitochondrial OS=Homo sapiens OX=9606 GN=MMUT PE=1 SV=4	MMUT	83.134	4.9	4	4	4	1.067	0.39314
Q13287	N-myc-interactor OS=Homo sapiens OX=9606 GN=NMI PE=1 SV=2	NMI	35.056	12.1	4	4	4	0.969	0.765345
Q96NY8	Nectin-4 OS=Homo sapiens OX=9606 GN=NECTIN4 PE=1 SV=1	NECTIN4	55.454	7.5	3	3	3
Q7Z3B4	Nucleoporin p54 OS=Homo sapiens OX=9606 GN=NUP54 PE=1 SV=2	NUP54	55.435	6.1	3	3	3	0.985	0.957432
Q8TCD5	5'(3')-deoxyribonucleotidase, cytosolic type OS=Homo sapiens OX=9606 GN=NT5C PE=1 SV=2	NT5C	23.382	29.9	5	5	6	0.828	0.0991156
Q01968	Inositol polyphosphate 5-phosphatase OCRL OS=Homo sapiens OX=9606 GN=OCRL PE=1 SV=3	OCRL	104.2	2.1	2	2	2	1.041	0.679731
P47712	Cytosolic phospholipase A2 OS=Homo sapiens OX=9606 GN=PLA2G4A PE=1 SV=2	PLA2G4A	85.238	2.3	2	2	2	0.951	0.74555
P11177	Pyruvate dehydrogenase E1 component subunit beta, mitochondrial OS=Homo sapiens OX=9606 GN=PDHB PE=1 SV=3	PDHB	39.233	26.5	8	8	12	0.969	0.644922
Q92882	Osteoclast-stimulating factor 1 OS=Homo sapiens OX=9606 GN=OSTF1 PE=1 SV=2	OSTF1	23.787	18.2	3	3	4	0.947	0.769687
Q96SU4	Oxysterol-binding protein-related protein 9 OS=Homo sapiens OX=9606 GN=OSBPL9 PE=1 SV=2	OSBPL9	83.184	3.1	2	2	2	1	0.888287
Q9NVD7	Alpha-parvin OS=Homo sapiens OX=9606 GN=PARVA PE=1 SV=1	PARVA	42.243	27.2	11	8	20	0.938	0.839889
Q6P4A8	Phospholipase B-like 1 OS=Homo sapiens OX=9606 GN=PLBD1 PE=1 SV=2	PLBD1	63.254	12.7	7	7	7	1.268	0.0424288
Q29RF7	Sister chromatid cohesion protein PDS5 homolog A OS=Homo sapiens OX=9606 GN=PDS5A PE=1 SV=1	PDS5A	150.83	5.9	7	6	7	0.913	0.37687
Q9HAU0	Pleckstrin homology domain-containing family A member 5 OS=Homo sapiens OX=9606 GN=PLEKHA5 PE=1 SV=1	PLEKHA5	127.46	5.4	6	6	6	0.832	0.199024
O60306	RNA helicase aquarius OS=Homo sapiens OX=9606 GN=AQR PE=1 SV=4	AQR	171.29	3.6	6	5	6	0.892	0.0837696
Q9BXC9	Bardet-Biedl syndrome 2 protein OS=Homo sapiens OX=9606 GN=BBS2 PE=1 SV=1	BBS2	79.87	1.5	1	1	1	1.042	0.736682
P78537	Biogenesis of lysosome-related organelles complex 1 subunit 1 OS=Homo sapiens OX=9606 GN=BLOC1S1 PE=1 SV=2	BLOC1S1	17.262	11.1	2	2	2	0.877	0.46693
Q8TDL5	BPI fold-containing family B member 1 OS=Homo sapiens OX=9606 GN=BPIFB1 PE=1 SV=1	BPIFB1	52.441	18.6	7	7	11	2.187	0.357911
P0DPI3	Centromere protein V-like protein 2 OS=Homo sapiens OX=9606 GN=CENPVL2 PE=3 SV=1	CENPVL2	29.887	2.9	1	1	1	1.004	0.965952
Q8IZ52	Chondroitin sulfate synthase 2 OS=Homo sapiens OX=9606 GN=CHPF PE=1 SV=2	CHPF	85.466	1.5	1	1	2	1.308	0.00512274
O95400	CD2 antigen cytoplasmic tail-binding protein 2 OS=Homo sapiens OX=9606 GN=CD2BP2 PE=1 SV=1	CD2BP2	37.646	7	2	2	2	1.171	0.425474
P42771	Cyclin-dependent kinase inhibitor 2A OS=Homo sapiens OX=9606 GN=CDKN2A PE=1 SV=2	CDKN2A	16.532	21.8	2	1	2	0.787	0.70737
P00751	Complement factor B OS=Homo sapiens OX=9606 GN=CFB PE=1 SV=2	CFB	85.532	36.8	26	25	53	0.947	0.693232
Q16740	ATP-dependent Clp protease proteolytic subunit, mitochondrial OS=Homo sapiens OX=9606 GN=CLPP PE=1 SV=1	CLPP	30.18	15.9	3	3	4	0.943	0.598496
Q96PY5	Formin-like protein 2 OS=Homo sapiens OX=9606 GN=FMNL2 PE=1 SV=3	FMNL2	123.32	10.1	12	6	12	0.966	0.797308
Q00688	Peptidyl-prolyl cis-trans isomerase FKBP3 OS=Homo sapiens OX=9606 GN=FKBP3 PE=1 SV=1	FKBP3	25.177	21.4	5	5	9	1.03	0.670717
Q9Y6R7	IgGFc-binding protein OS=Homo sapiens OX=9606 GN=FCGBP PE=1 SV=3	FCGBP	572.01	3.2	10	10	10	1.577	0.352757
Q9NYL4	Peptidyl-prolyl cis-trans isomerase FKBP11 OS=Homo sapiens OX=9606 GN=FKBP11 PE=1 SV=1	FKBP11	22.18	23.4	4	4	5	1.232	0.145723
Q13642	Four and a half LIM domains protein 1 OS=Homo sapiens OX=9606 GN=FHL1 PE=1 SV=4	FHL1	36.263	32.5	10	10	17	0.865	0.597862
Q9UGQ2	Calcium channel flower homolog OS=Homo sapiens OX=9606 GN=CACFD1 PE=1 SV=1	CACFD1	18.47	5.2	1	1	1
Q9UKT5	F-box only protein 4 OS=Homo sapiens OX=9606 GN=FBXO4 PE=1 SV=2	FBXO4	44.136	4.7	2	2	2	1.003	0.864283
Q6ZNW5	GDP-D-glucose phosphorylase 1 OS=Homo sapiens OX=9606 GN=GDPGP1 PE=1 SV=2	GDPGP1	42.362	4.2	2	2	2	0.891	0.194903
Q9NWU2	Glucose-induced degradation protein 8 homolog OS=Homo sapiens OX=9606 GN=GID8 PE=1 SV=1	GID8	26.748	3.5	1	1	1	0.854	0.237299
Q6IC98	GRAM domain-containing protein 4 OS=Homo sapiens OX=9606 GN=GRAMD4 PE=1 SV=1	GRAMD4	66.407	4.5	3	3	4	0.899	0.669735
P56524	Histone deacetylase 4 OS=Homo sapiens OX=9606 GN=HDAC4 PE=1 SV=3	HDAC4	119.04	2	2	2	2	0.772	0.654068
P68871	Hemoglobin subunit beta OS=Homo sapiens OX=9606 GN=HBB PE=1 SV=2	HBB	15.998	84.4	13	6	152	1.537	0.40596
A0A0C4DH32	Immunoglobulin heavy variable 3-20 OS=Homo sapiens OX=9606 GN=IGHV3-20 PE=3 SV=2	IGHV3-20	12.673	18.8	2	1	2
Q14974	Importin subunit beta-1 OS=Homo sapiens OX=9606 GN=KPNB1 PE=1 SV=2	KPNB1	97.169	22.4	16	16	34	0.97	0.524418
P20839	Inosine-5'-monophosphate dehydrogenase 1 OS=Homo sapiens OX=9606 GN=IMPDH1 PE=1 SV=2	IMPDH1	55.405	7.2	4	2	4	0.987	0.974672
Q53G44	Interferon-induced protein 44-like OS=Homo sapiens OX=9606 GN=IFI44L PE=2 SV=3	IFI44L	51.322	2.4	1	1	1	1.146	0.596894
P05107	Integrin beta-2 OS=Homo sapiens OX=9606 GN=ITGB2 PE=1 SV=2	ITGB2	84.781	29.8	20	20	30	0.962	0.753571
Q6UXG2	UPF0577 protein KIAA1324 OS=Homo sapiens OX=9606 GN=KIAA1324 PE=1 SV=2	KIAA1324	111.38	3.4	3	3	4	0.543	0.527465
Q9UKX5	Integrin alpha-11 OS=Homo sapiens OX=9606 GN=ITGA11 PE=1 SV=2	ITGA11	133.47	5.6	7	7	8	1.144	0.254379
Q05315	Galectin-10 OS=Homo sapiens OX=9606 GN=CLC PE=1 SV=3	CLC	16.453	21.1	3	3	3	0.546	0.696852
Q71RC2	La-related protein 4 OS=Homo sapiens OX=9606 GN=LARP4 PE=1 SV=3	LARP4	80.595	1.7	1	1	1
O75608	Acyl-protein thioesterase 1 OS=Homo sapiens OX=9606 GN=LYPLA1 PE=1 SV=1	LYPLA1	24.669	17	4	4	7	0.977	0.885038
Q14165	Malectin OS=Homo sapiens OX=9606 GN=MLEC PE=1 SV=1	MLEC	32.233	20.2	6	6	13	0.717	0.220645
P26038	Moesin OS=Homo sapiens OX=9606 GN=MSN PE=1 SV=3	MSN	67.819	38.3	28	19	65	1.05	0.543016
O43674	NADH dehydrogenase [ubiquinone] 1 beta subcomplex subunit 5, mitochondrial OS=Homo sapiens OX=9606 GN=NDUFB5 PE=1 SV=1	NDUFB5	21.75	14.3	3	3	5	0.951	0.745939
O94832	Unconventional myosin-Id OS=Homo sapiens OX=9606 GN=MYO1D PE=1 SV=2	MYO1D	116.2	32.9	31	31	45	1.132	0.613812
P49790	Nuclear pore complex protein Nup153 OS=Homo sapiens OX=9606 GN=NUP153 PE=1 SV=2	NUP153	153.94	3.4	5	5	6	0.911	0.45212
Q16625	Occludin OS=Homo sapiens OX=9606 GN=OCLN PE=1 SV=1	OCLN	59.143	4	2	2	3	0.826	0.339417
P07199	Major centromere autoantigen B OS=Homo sapiens OX=9606 GN=CENPB PE=1 SV=2	CENPB	65.171	2.8	2	2	2	0.488	0.100311
Q92879	CUGBP Elav-like family member 1 OS=Homo sapiens OX=9606 GN=CELF1 PE=1 SV=2	CELF1	52.063	1.6	1	1	1	0.933	0.315598
Q96JB5	CDK5 regulatory subunit-associated protein 3 OS=Homo sapiens OX=9606 GN=CDK5RAP3 PE=1 SV=2	CDK5RAP3	56.92	7.1	4	4	4	1.003	0.990211
Q9P000	COMM domain-containing protein 9 OS=Homo sapiens OX=9606 GN=COMMD9 PE=1 SV=2	COMMD9	21.819	6.1	1	1	1	0.549	0.251467
Q7Z449	Cytochrome P450 2U1 OS=Homo sapiens OX=9606 GN=CYP2U1 PE=1 SV=1	CYP2U1	61.986	2.8	1	1	1	1.045	0.772507
Q9BQA9	Cytochrome b-245 chaperone 1 OS=Homo sapiens OX=9606 GN=CYBC1 PE=1 SV=1	CYBC1	20.774	11.8	2	2	3	1.017	0.802981
Q9Y315	Deoxyribose-phosphate aldolase OS=Homo sapiens OX=9606 GN=DERA PE=1 SV=2	DERA	35.23	28.3	6	6	6	0.873	0.0235967
Q9Y6G9	Cytoplasmic dynein 1 light intermediate chain 1 OS=Homo sapiens OX=9606 GN=DYNC1LI1 PE=1 SV=3	DYNC1LI1	56.578	24.1	10	9	14	0.916	0.158182
Q9UBS4	DnaJ homolog subfamily B member 11 OS=Homo sapiens OX=9606 GN=DNAJB11 PE=1 SV=1	DNAJB11	40.513	24	8	8	11	1.003	0.972122
Q9NP97	Dynein light chain roadblock-type 1 OS=Homo sapiens OX=9606 GN=DYNLRB1 PE=1 SV=3	DYNLRB1	10.921	12.5	1	1	4	1.078	0.35478
Q7Z2Z2	Elongation factor-like GTPase 1 OS=Homo sapiens OX=9606 GN=EFL1 PE=1 SV=2	EFL1	125.43	7.1	8	8	8	0.93	0.24689
Q16555	Dihydropyrimidinase-related protein 2 OS=Homo sapiens OX=9606 GN=DPYSL2 PE=1 SV=1	DPYSL2	62.293	41.6	17	14	47	1.003	0.998868
Q96EV8	Dysbindin OS=Homo sapiens OX=9606 GN=DTNBP1 PE=1 SV=1	DTNBP1	39.493	5.7	2	2	2	1.09	0.200499
P49863	Granzyme K OS=Homo sapiens OX=9606 GN=GZMK PE=1 SV=1	GZMK	28.882	16.3	3	3	3	0.955	0.696915
Q9BYK8	Helicase with zinc finger domain 2 OS=Homo sapiens OX=9606 GN=HELZ2 PE=1 SV=6	HELZ2	294.65	1.2	3	3	3	0.752	0.0434945
P12081	Histidine--tRNA ligase, cytoplasmic OS=Homo sapiens OX=9606 GN=HARS1 PE=1 SV=2	HARS1	57.41	23.8	13	8	14	1.017	0.993485
Q16836	Hydroxyacyl-coenzyme A dehydrogenase, mitochondrial OS=Homo sapiens OX=9606 GN=HADH PE=1 SV=3	HADH	34.293	12.4	4	4	7	1.018	0.953482
P54868	Hydroxymethylglutaryl-CoA synthase, mitochondrial OS=Homo sapiens OX=9606 GN=HMGCS2 PE=1 SV=1	HMGCS2	56.635	1.8	1	1	1	1.29	0.605657
O43464	Serine protease HTRA2, mitochondrial OS=Homo sapiens OX=9606 GN=HTRA2 PE=1 SV=2	HTRA2	48.84	10	4	4	6	0.955	0.429007
P54652	Heat shock-related 70 kDa protein 2 OS=Homo sapiens OX=9606 GN=HSPA2 PE=1 SV=1	HSPA2	70.02	32.9	23	9	47	0.842	0.396458
Q92598	Heat shock protein 105 kDa OS=Homo sapiens OX=9606 GN=HSPH1 PE=1 SV=1	HSPH1	96.864	23.1	17	14	27	0.902	0.322406
Q14240	Eukaryotic initiation factor 4A-II OS=Homo sapiens OX=9606 GN=EIF4A2 PE=1 SV=2	EIF4A2	46.402	32.2	14	5	28	0.972	0.876294
O43432	Eukaryotic translation initiation factor 4 gamma 3 OS=Homo sapiens OX=9606 GN=EIF4G3 PE=1 SV=2	EIF4G3	176.65	4	7	3	7	0.889	0.153855
Q14847	LIM and SH3 domain protein 1 OS=Homo sapiens OX=9606 GN=LASP1 PE=1 SV=2	LASP1	29.717	41.8	11	11	24	1.013	0.873514
Q9Y6N6	Laminin subunit gamma-3 OS=Homo sapiens OX=9606 GN=LAMC3 PE=1 SV=3	LAMC3	171.23	4.6	5	5	6	1.016	0.912869
P13473	Lysosome-associated membrane glycoprotein 2 OS=Homo sapiens OX=9606 GN=LAMP2 PE=1 SV=2	LAMP2	44.96	4.1	2	2	5	0.951	0.802354
P01700	Immunoglobulin lambda variable 1-47 OS=Homo sapiens OX=9606 GN=IGLV1-47 PE=1 SV=2	IGLV1-47	12.283	13.7	1	1	1
Q9NX58	Cell growth-regulating nucleolar protein OS=Homo sapiens OX=9606 GN=LYAR PE=1 SV=2	LYAR	43.614	10.3	3	3	3	0.986	0.942945
A0A0B4J1Y8	Immunoglobulin lambda variable 9-49 OS=Homo sapiens OX=9606 GN=IGLV9-49 PE=1 SV=1	IGLV9-49	13.024	8.1	1	1	1	1.222	0.431472
Q02978	Mitochondrial 2-oxoglutarate/malate carrier protein OS=Homo sapiens OX=9606 GN=SLC25A11 PE=1 SV=3	SLC25A11	34.061	28.3	9	9	11	0.94	0.35228
Q8IVB5	LIX1-like protein OS=Homo sapiens OX=9606 GN=LIX1L PE=2 SV=1	LIX1L	36.562	2.4	1	1	1	0.833	0.286198
P51608	Methyl-CpG-binding protein 2 OS=Homo sapiens OX=9606 GN=MECP2 PE=1 SV=1	MECP2	52.44	35.2	14	14	20	0.874	0.288181
Q9HCC0	Methylcrotonoyl-CoA carboxylase beta chain, mitochondrial OS=Homo sapiens OX=9606 GN=MCCC2 PE=1 SV=1	MCCC2	61.332	17.4	9	9	12	0.919	0.30023
Q8IY33	MICAL-like protein 2 OS=Homo sapiens OX=9606 GN=MICALL2 PE=1 SV=1	MICALL2	97.501	3.9	4	4	4	1.096	0.101573
P20591	Interferon-induced GTP-binding protein Mx1 OS=Homo sapiens OX=9606 GN=MX1 PE=1 SV=4	MX1	75.519	31.3	18	17	23	1.078	0.956822
P49914	5-formyltetrahydrofolate cyclo-ligase OS=Homo sapiens OX=9606 GN=MTHFS PE=1 SV=2	MTHFS	23.255	11.3	2	2	2	0.944	0.881746
Q13765	Nascent polypeptide-associated complex subunit alpha OS=Homo sapiens OX=9606 GN=NACA PE=1 SV=1	NACA	23.384	19.5	3	3	7	1.126	0.447104
O15118	NPC intracellular cholesterol transporter 1 OS=Homo sapiens OX=9606 GN=NPC1 PE=1 SV=2	NPC1	142.17	2.2	3	3	3	0.839	0.323445
Q96TA1	Protein Niban 2 OS=Homo sapiens OX=9606 GN=NIBAN2 PE=1 SV=3	NIBAN2	84.137	22.9	16	16	25	0.937	0.579682
P29120	Neuroendocrine convertase 1 OS=Homo sapiens OX=9606 GN=PCSK1 PE=1 SV=2	PCSK1	84.151	2.3	2	2	2	1.555	0.138349
Q9Y314	Nitric oxide synthase-interacting protein OS=Homo sapiens OX=9606 GN=NOSIP PE=1 SV=1	NOSIP	33.172	3.7	1	1	1	0.827	0.157761
P08236	Beta-glucuronidase OS=Homo sapiens OX=9606 GN=GUSB PE=1 SV=2	GUSB	74.731	12.9	8	8	12	0.723	0.0388137
Q8WY22	BRI3-binding protein OS=Homo sapiens OX=9606 GN=BRI3BP PE=1 SV=1	BRI3BP	27.835	14.3	2	2	2	0.844	0.220959
Q5TEZ5	Uncharacterized protein C6orf163 OS=Homo sapiens OX=9606 GN=C6orf163 PE=4 SV=2	C6orf163	38.553	4.3	1	1	2	1.163	0.266203
Q03692	Collagen alpha-1(X) chain OS=Homo sapiens OX=9606 GN=COL10A1 PE=1 SV=2	COL10A1	66.157	4	2	2	3	1.384	0.428568
Q8N129	Protein canopy homolog 4 OS=Homo sapiens OX=9606 GN=CNPY4 PE=1 SV=1	CNPY4	28.309	14.1	3	3	3	0.743	0.46742
O75208	Ubiquinone biosynthesis protein COQ9, mitochondrial OS=Homo sapiens OX=9606 GN=COQ9 PE=1 SV=1	COQ9	35.509	7.9	2	2	3	0.768	0.167143
Q9BT78	COP9 signalosome complex subunit 4 OS=Homo sapiens OX=9606 GN=COPS4 PE=1 SV=1	COPS4	46.268	34	12	12	14	1.004	0.958222
Q7Z4G1	COMM domain-containing protein 6 OS=Homo sapiens OX=9606 GN=COMMD6 PE=1 SV=1	COMMD6	9.638	28.2	2	2	2	1.025	0.68479
P08574	Cytochrome c1, heme protein, mitochondrial OS=Homo sapiens OX=9606 GN=CYC1 PE=1 SV=3	CYC1	35.422	19.7	7	7	13	1.029	0.797683
Q69YQ0	Cytospin-A OS=Homo sapiens OX=9606 GN=SPECC1L PE=1 SV=2	SPECC1L	124.6	5.8	7	5	7	0.986	0.937724
O43583	Density-regulated protein OS=Homo sapiens OX=9606 GN=DENR PE=1 SV=2	DENR	22.092	20.7	4	4	5	0.854	0.17424
O94919	Endonuclease domain-containing 1 protein OS=Homo sapiens OX=9606 GN=ENDOD1 PE=1 SV=2	ENDOD1	55.016	24.6	9	9	15	1.034	0.754502
Q9Y450	HBS1-like protein OS=Homo sapiens OX=9606 GN=HBS1L PE=1 SV=1	HBS1L	75.472	8.6	5	5	5	1.054	0.469628
Q9Y3E1	Hepatoma-derived growth factor-related protein 3 OS=Homo sapiens OX=9606 GN=HDGFL3 PE=1 SV=1	HDGFL3	22.619	20.2	5	4	7	1.087	0.405365
Q9P0R6	GSK3B-interacting protein OS=Homo sapiens OX=9606 GN=GSKIP PE=1 SV=2	GSKIP	15.648	7.9	1	1	1	1.146	0.341133
P00390	Glutathione reductase, mitochondrial OS=Homo sapiens OX=9606 GN=GSR PE=1 SV=2	GSR	56.256	23.4	10	10	15	0.747	0.064972
O14558	Heat shock protein beta-6 OS=Homo sapiens OX=9606 GN=HSPB6 PE=1 SV=2	HSPB6	17.135	15	2	2	5	0.711	0.267023
Q5SSJ5	Heterochromatin protein 1-binding protein 3 OS=Homo sapiens OX=9606 GN=HP1BP3 PE=1 SV=1	HP1BP3	61.206	21.2	13	13	19	0.998	0.976504
P07099	Epoxide hydrolase 1 OS=Homo sapiens OX=9606 GN=EPHX1 PE=1 SV=1	EPHX1	52.948	23.3	12	12	16	0.946	0.593987
P11142	Heat shock cognate 71 kDa protein OS=Homo sapiens OX=9606 GN=HSPA8 PE=1 SV=1	HSPA8	70.897	54.5	34	21	143	1.038	0.579487
A0A0A0MS15	Immunoglobulin heavy variable 3-49 OS=Homo sapiens OX=9606 GN=IGHV3-49 PE=3 SV=1	IGHV3-49	13.056	27.7	3	2	4	1.696	0.127394
Q7Z5L9	Interferon regulatory factor 2-binding protein 2 OS=Homo sapiens OX=9606 GN=IRF2BP2 PE=1 SV=2	IRF2BP2	61.024	9.9	4	3	4	0.924	0.821262
P52597	Heterogeneous nuclear ribonucleoprotein F OS=Homo sapiens OX=9606 GN=HNRNPF PE=1 SV=3	HNRNPF	45.671	21.9	8	6	19	0.896	0.339951
O00629	Importin subunit alpha-3 OS=Homo sapiens OX=9606 GN=KPNA4 PE=1 SV=1	KPNA4	57.886	5.8	3	1	3	1.187	0.322501
Q96J02	E3 ubiquitin-protein ligase Itchy homolog OS=Homo sapiens OX=9606 GN=ITCH PE=1 SV=2	ITCH	102.8	4.7	4	3	4	1.021	0.825874
Q2LD37	Transmembrane protein KIAA1109 OS=Homo sapiens OX=9606 GN=KIAA1109 PE=1 SV=2	KIAA1109	555.48	0.2	1	1	2	1.01	0.927788
Q8WZA9	Immunity-related GTPase family Q protein OS=Homo sapiens OX=9606 GN=IRGQ PE=1 SV=1	IRGQ	62.717	12.5	5	5	5	0.962	0.690768
Q7LBC6	Lysine-specific demethylase 3B OS=Homo sapiens OX=9606 GN=KDM3B PE=1 SV=2	KDM3B	191.58	1.4	2	2	2	0.975	0.890983
Q16787	Laminin subunit alpha-3 OS=Homo sapiens OX=9606 GN=LAMA3 PE=1 SV=2	LAMA3	366.65	10.7	30	29	44	1.062	0.975418
Q9NQ29	Putative RNA-binding protein Luc7-like 1 OS=Homo sapiens OX=9606 GN=LUC7L PE=1 SV=1	LUC7L	43.727	25.9	10	5	15	0.803	0.0110943
P02545	Prelamin-A/C OS=Homo sapiens OX=9606 GN=LMNA PE=1 SV=1	LMNA	74.139	58.7	39	38	150	0.984	0.948162
Q12907	Vesicular integral-membrane protein VIP36 OS=Homo sapiens OX=9606 GN=LMAN2 PE=1 SV=1	LMAN2	40.228	28.4	9	9	12	1.077	0.533446
O75095	Multiple epidermal growth factor-like domains protein 6 OS=Homo sapiens OX=9606 GN=MEGF6 PE=1 SV=4	MEGF6	161.18	4.4	5	5	5	1.117	0.57131
Q9BQ69	ADP-ribose glycohydrolase MACROD1 OS=Homo sapiens OX=9606 GN=MACROD1 PE=1 SV=2	MACROD1	35.505	12.6	3	3	3	0.6	0.236145
Q7RTP6	[F-actin]-monooxygenase MICAL3 OS=Homo sapiens OX=9606 GN=MICAL3 PE=1 SV=2	MICAL3	224.29	1.3	3	2	3	0.785	0.0354874
Q8NEH6	Meiosis-specific nuclear structural protein 1 OS=Homo sapiens OX=9606 GN=MNS1 PE=1 SV=2	MNS1	60.571	1.8	1	1	1
O95396	Adenylyltransferase and sulfurtransferase MOCS3 OS=Homo sapiens OX=9606 GN=MOCS3 PE=1 SV=1	MOCS3	49.669	2.2	1	1	1	1.043	0.431052
P53985	Monocarboxylate transporter 1 OS=Homo sapiens OX=9606 GN=SLC16A1 PE=1 SV=3	SLC16A1	53.944	2.6	2	2	2	0.965	0.618851
Q96S19	Methyltransferase-like 26 OS=Homo sapiens OX=9606 GN=METTL26 PE=1 SV=2	METTL26	22.578	4.9	1	1	2	1.366	0.271445
O00217	NADH dehydrogenase [ubiquinone] iron-sulfur protein 8, mitochondrial OS=Homo sapiens OX=9606 GN=NDUFS8 PE=1 SV=1	NDUFS8	23.705	23.8	4	4	5	1.038	0.6253
P56556	NADH dehydrogenase [ubiquinone] 1 alpha subcomplex subunit 6 OS=Homo sapiens OX=9606 GN=NDUFA6 PE=1 SV=4	NDUFA6	15.136	11.7	2	2	2	0.863	0.256679
O43676	NADH dehydrogenase [ubiquinone] 1 beta subcomplex subunit 3 OS=Homo sapiens OX=9606 GN=NDUFB3 PE=1 SV=3	NDUFB3	11.402	25.5	3	3	3	0.872	0.211944
P14649	Myosin light chain 6B OS=Homo sapiens OX=9606 GN=MYL6B PE=1 SV=1	MYL6B	22.764	19.7	4	2	19	0.977	0.870172
Q9BRK3	Matrix remodeling-associated protein 8 OS=Homo sapiens OX=9606 GN=MXRA8 PE=1 SV=1	MXRA8	49.131	12.4	6	6	6	1.122	0.521234
Q9C0I1	Myotubularin-related protein 12 OS=Homo sapiens OX=9606 GN=MTMR12 PE=1 SV=2	MTMR12	86.147	2.4	1	1	1	0.763	0.263891
P16333	Cytoplasmic protein NCK1 OS=Homo sapiens OX=9606 GN=NCK1 PE=1 SV=1	NCK1	42.864	25.5	10	9	12	1.072	0.471675
O75489	NADH dehydrogenase [ubiquinone] iron-sulfur protein 3, mitochondrial OS=Homo sapiens OX=9606 GN=NDUFS3 PE=1 SV=1	NDUFS3	30.241	20.5	5	5	8	0.817	0.181259
P52298	Nuclear cap-binding protein subunit 2 OS=Homo sapiens OX=9606 GN=NCBP2 PE=1 SV=1	NCBP2	18.001	5.1	1	1	1	0.915	0.35621
Q96F24	Nuclear receptor-binding factor 2 OS=Homo sapiens OX=9606 GN=NRBF2 PE=1 SV=1	NRBF2	32.377	5.9	2	2	2	1.104	0.336018
P78549	Endonuclease III-like protein 1 OS=Homo sapiens OX=9606 GN=NTHL1 PE=1 SV=2	NTHL1	34.389	2.9	1	1	1	0.792	0.133021
P68402	Platelet-activating factor acetylhydrolase IB subunit beta OS=Homo sapiens OX=9606 GN=PAFAH1B2 PE=1 SV=1	PAFAH1B2	25.569	16.2	3	3	5	1.008	0.933679
Q99571	P2X purinoceptor 4 OS=Homo sapiens OX=9606 GN=P2RX4 PE=1 SV=2	P2RX4	43.369	9.5	4	4	4	0.806	0.106417
Q96FW1	Ubiquitin thioesterase OTUB1 OS=Homo sapiens OX=9606 GN=OTUB1 PE=1 SV=2	OTUB1	31.284	26.9	6	6	14	0.92	0.355758
Q9H0J9	Protein mono-ADP-ribosyltransferase PARP12 OS=Homo sapiens OX=9606 GN=PARP12 PE=1 SV=1	PARP12	79.063	4.1	3	3	3	0.972	0.686939
Q00722	1-phosphatidylinositol 4,5-bisphosphate phosphodiesterase beta-2 OS=Homo sapiens OX=9606 GN=PLCB2 PE=1 SV=2	PLCB2	134.02	5.1	6	6	6	0.999	0.959342
Q99570	Phosphoinositide 3-kinase regulatory subunit 4 OS=Homo sapiens OX=9606 GN=PIK3R4 PE=1 SV=3	PIK3R4	153.1	5.6	7	7	7	0.948	0.60053
P25788	Proteasome subunit alpha type-3 OS=Homo sapiens OX=9606 GN=PSMA3 PE=1 SV=2	PSMA3	28.433	31	10	10	16	0.877	0.163595
A6NEY8	Putative prolyl-tRNA synthetase associated domain-containing protein 1 OS=Homo sapiens OX=9606 GN=PRORSD1P PE=5 SV=3	PRORSD1P	18.657	5.3	1	1	1	0.265	0.257656
Q9UMS4	Pre-mRNA-processing factor 19 OS=Homo sapiens OX=9606 GN=PRPF19 PE=1 SV=1	PRPF19	55.18	19.4	8	8	11	0.967	0.616428
Q8N8N7	Prostaglandin reductase 2 OS=Homo sapiens OX=9606 GN=PTGR2 PE=1 SV=1	PTGR2	38.499	15.7	4	4	5	1.084	0.391214
Q13610	Periodic tryptophan protein 1 homolog OS=Homo sapiens OX=9606 GN=PWP1 PE=1 SV=1	PWP1	55.827	3.2	1	1	1	0.944	0.492267
Q8TB72	Pumilio homolog 2 OS=Homo sapiens OX=9606 GN=PUM2 PE=1 SV=2	PUM2	114.21	2.6	3	1	3	0.8	0.0487673
Q9H6Z4	Ran-binding protein 3 OS=Homo sapiens OX=9606 GN=RANBP3 PE=1 SV=1	RANBP3	60.209	10.6	5	5	5	1.036	0.620061
P63244	Receptor of activated protein C kinase 1 OS=Homo sapiens OX=9606 GN=RACK1 PE=1 SV=3	RACK1	35.076	43.8	13	13	29	1.029	0.717069
Q9NRF8	CTP synthase 2 OS=Homo sapiens OX=9606 GN=CTPS2 PE=1 SV=1	CTPS2	65.677	9.6	7	6	9	0.956	0.661109
Q96D15	Reticulocalbin-3 OS=Homo sapiens OX=9606 GN=RCN3 PE=1 SV=1	RCN3	37.493	16.5	3	3	10	1.054	0.412583
Q9BZI7	Regulator of nonsense transcripts 3B OS=Homo sapiens OX=9606 GN=UPF3B PE=1 SV=1	UPF3B	57.761	2.7	1	1	1	1.113	0.13805
P84095	Rho-related GTP-binding protein RhoG OS=Homo sapiens OX=9606 GN=RHOG PE=1 SV=1	RHOG	21.308	49.2	7	6	10	0.936	0.312154
Q13017	Rho GTPase-activating protein 5 OS=Homo sapiens OX=9606 GN=ARHGAP5 PE=1 SV=2	ARHGAP5	172.46	1.3	2	2	2	0.944	0.435176
Q9HB40	Retinoid-inducible serine carboxypeptidase OS=Homo sapiens OX=9606 GN=SCPEP1 PE=1 SV=1	SCPEP1	50.83	13.9	7	7	11	0.846	0.153254
Q96EL3	39S ribosomal protein L53, mitochondrial OS=Homo sapiens OX=9606 GN=MRPL53 PE=1 SV=1	MRPL53	12.107	19.6	2	2	2	0.794	0.17757
Q4U2R6	39S ribosomal protein L51, mitochondrial OS=Homo sapiens OX=9606 GN=MRPL51 PE=1 SV=1	MRPL51	15.095	8.6	1	1	2	0.837	0.345509
Q99729	Heterogeneous nuclear ribonucleoprotein A/B OS=Homo sapiens OX=9606 GN=HNRNPAB PE=1 SV=2	HNRNPAB	36.224	12.7	5	4	7	0.888	0.148671
Q15043	Metal cation symporter ZIP14 OS=Homo sapiens OX=9606 GN=SLC39A14 PE=1 SV=3	SLC39A14	54.212	2.4	1	1	2	0.907	0.993112
P60468	Protein transport protein Sec61 subunit beta OS=Homo sapiens OX=9606 GN=SEC61B PE=1 SV=2	SEC61B	9.9743	27.1	2	2	4	0.914	0.751842
P08865	40S ribosomal protein SA OS=Homo sapiens OX=9606 GN=RPSA PE=1 SV=4	RPSA	32.854	30.5	6	6	15	0.944	0.584136
P57772	Selenocysteine-specific elongation factor OS=Homo sapiens OX=9606 GN=EEFSEC PE=1 SV=4	EEFSEC	65.304	5	3	3	3	0.882	0.549652
P18827	Syndecan-1 OS=Homo sapiens OX=9606 GN=SDC1 PE=1 SV=3	SDC1	32.461	9.4	2	2	3	1.481	0.0746337
Q5TFQ8	Signal-regulatory protein beta-1 isoform 3 OS=Homo sapiens OX=9606 GN=SIRPB1 PE=1 SV=1	SIRPB1	43.359	5.5	2	2	2	1.071	0.507465
P50454	Serpin H1 OS=Homo sapiens OX=9606 GN=SERPINH1 PE=1 SV=2	SERPINH1	46.44	43.1	17	17	43	1.197	0.13962
Q9Y5X1	Sorting nexin-9 OS=Homo sapiens OX=9606 GN=SNX9 PE=1 SV=1	SNX9	66.591	13.1	7	7	11	0.907	0.169652
Q14247	Src substrate cortactin OS=Homo sapiens OX=9606 GN=CTTN PE=1 SV=2	CTTN	61.585	30	15	15	22	1.184	0.0824949
Q8NBJ7	Inactive C-alpha-formylglycine-generating enzyme 2 OS=Homo sapiens OX=9606 GN=SUMF2 PE=1 SV=2	SUMF2	33.843	23.3	7	7	8	1.036	0.719263
Q8IYB8	ATP-dependent RNA helicase SUPV3L1, mitochondrial OS=Homo sapiens OX=9606 GN=SUPV3L1 PE=1 SV=1	SUPV3L1	87.99	7.3	5	5	5	1.122	0.215416
P26639	Threonine--tRNA ligase 1, cytoplasmic OS=Homo sapiens OX=9606 GN=TARS1 PE=1 SV=3	TARS1	83.434	29.3	19	19	30	0.921	0.245505
Q13509	Tubulin beta-3 chain OS=Homo sapiens OX=9606 GN=TUBB3 PE=1 SV=2	TUBB3	50.432	36.4	14	2	67	1.099	0.676309
O95359	Transforming acidic coiled-coil-containing protein 2 OS=Homo sapiens OX=9606 GN=TACC2 PE=1 SV=3	TACC2	309.42	1	3	2	3	0.751	0.110734
Q04724	Transducin-like enhancer protein 1 OS=Homo sapiens OX=9606 GN=TLE1 PE=1 SV=2	TLE1	83.2	1.2	1	1	1	1	0.92871
O14656	Torsin-1A OS=Homo sapiens OX=9606 GN=TOR1A PE=1 SV=1	TOR1A	37.808	3	1	1	2	0.943	0.481766
Q9Y5L4	Mitochondrial import inner membrane translocase subunit Tim13 OS=Homo sapiens OX=9606 GN=TIMM13 PE=1 SV=1	TIMM13	10.5	11.6	1	1	1	1.025	0.771303
Q9Y3A6	Transmembrane emp24 domain-containing protein 5 OS=Homo sapiens OX=9606 GN=TMED5 PE=1 SV=1	TMED5	26.005	13.1	3	3	3	0.804	0.179906
Q09161	Nuclear cap-binding protein subunit 1 OS=Homo sapiens OX=9606 GN=NCBP1 PE=1 SV=1	NCBP1	91.838	13	7	7	7	0.915	0.314316
P35579	Myosin-9 OS=Homo sapiens OX=9606 GN=MYH9 PE=1 SV=4	MYH9	226.53	42.6	93	71	381	1.104	0.158268
O43795	Unconventional myosin-Ib OS=Homo sapiens OX=9606 GN=MYO1B PE=1 SV=3	MYO1B	131.98	18.8	21	21	31	1.069	0.502508
Q9HBL8	NmrA-like family domain-containing protein 1 OS=Homo sapiens OX=9606 GN=NMRAL1 PE=1 SV=1	NMRAL1	33.344	9.4	3	3	3	0.9	0.441205
Q9H6R4	Nucleolar protein 6 OS=Homo sapiens OX=9606 GN=NOL6 PE=1 SV=2	NOL6	127.59	5.4	5	5	5	0.985	0.861603
Q01804	OTU domain-containing protein 4 OS=Homo sapiens OX=9606 GN=OTUD4 PE=1 SV=4	OTUD4	124.04	2.8	3	3	3	2.272	0.222691
O14495	Phospholipid phosphatase 3 OS=Homo sapiens OX=9606 GN=PLPP3 PE=1 SV=1	PLPP3	35.116	7.7	2	2	2	0.994	0.952367
P08237	ATP-dependent 6-phosphofructokinase, muscle type OS=Homo sapiens OX=9606 GN=PFKM PE=1 SV=2	PFKM	85.182	17.2	12	10	15	0.896	0.133191
P08567	Pleckstrin OS=Homo sapiens OX=9606 GN=PLEK PE=1 SV=3	PLEK	40.124	14.6	3	3	4	0.951	0.666669
P23284	Peptidyl-prolyl cis-trans isomerase B OS=Homo sapiens OX=9606 GN=PPIB PE=1 SV=2	PPIB	23.742	45.4	10	10	32	0.955	0.728531
Q6NYC8	Phostensin OS=Homo sapiens OX=9606 GN=PPP1R18 PE=1 SV=1	PPP1R18	67.942	16.6	8	8	9	0.919	0.525478
O00231	26S proteasome non-ATPase regulatory subunit 11 OS=Homo sapiens OX=9606 GN=PSMD11 PE=1 SV=3	PSMD11	47.463	35.8	14	14	19	0.983	0.88575
O00541	Pescadillo homolog OS=Homo sapiens OX=9606 GN=PES1 PE=1 SV=1	PES1	68.002	4.3	3	3	3	0.91	0.44866
P48556	26S proteasome non-ATPase regulatory subunit 8 OS=Homo sapiens OX=9606 GN=PSMD8 PE=1 SV=2	PSMD8	39.611	18.6	8	8	13	0.92	0.417708
P11498	Pyruvate carboxylase, mitochondrial OS=Homo sapiens OX=9606 GN=PC PE=1 SV=2	PC	129.63	10.4	11	11	12	0.839	0.30766
Q2TAL8	Glutamine-rich protein 1 OS=Homo sapiens OX=9606 GN=QRICH1 PE=1 SV=1	QRICH1	86.435	2.6	2	2	3	0.901	0.407732
Q6ZRP7	Sulfhydryl oxidase 2 OS=Homo sapiens OX=9606 GN=QSOX2 PE=1 SV=3	QSOX2	77.528	2.7	2	2	2
Q15291	Retinoblastoma-binding protein 5 OS=Homo sapiens OX=9606 GN=RBBP5 PE=1 SV=2	RBBP5	59.152	10.2	4	4	5	0.954	0.425595
Q9H9J2	39S ribosomal protein L44, mitochondrial OS=Homo sapiens OX=9606 GN=MRPL44 PE=1 SV=1	MRPL44	37.535	9.3	4	4	4	1.016	0.841455
P62070	Ras-related protein R-Ras2 OS=Homo sapiens OX=9606 GN=RRAS2 PE=1 SV=1	RRAS2	23.399	28.9	5	3	14	0.977	0.876252
P46782	40S ribosomal protein S5 OS=Homo sapiens OX=9606 GN=RPS5 PE=1 SV=4	RPS5	22.876	22.1	5	5	9	0.947	0.59177
Q9Y3A5	Ribosome maturation protein SBDS OS=Homo sapiens OX=9606 GN=SBDS PE=1 SV=4	SBDS	28.763	44.8	12	12	19	1.086	0.394242
O76038	Secretagogin OS=Homo sapiens OX=9606 GN=SCGN PE=1 SV=2	SCGN	32.039	26.1	6	6	12	1.608	0.257549
Q8N697	Solute carrier family 15 member 4 OS=Homo sapiens OX=9606 GN=SLC15A4 PE=1 SV=1	SLC15A4	62.033	3.8	2	2	2	0.944	0.366031
Q9NUL5	Shiftless antiviral inhibitor of ribosomal frameshifting protein OS=Homo sapiens OX=9606 GN=SHFL PE=1 SV=2	SHFL	33.11	13.1	4	4	4	0.99	0.944325
P03973	Antileukoproteinase OS=Homo sapiens OX=9606 GN=SLPI PE=1 SV=2	SLPI	14.326	15.9	2	2	2	2.587	0.166936
Q9Y5M8	Signal recognition particle receptor subunit beta OS=Homo sapiens OX=9606 GN=SRPRB PE=1 SV=3	SRPRB	29.702	35.8	8	8	14	0.942	0.78187
P62314	Small nuclear ribonucleoprotein Sm D1 OS=Homo sapiens OX=9606 GN=SNRPD1 PE=1 SV=1	SNRPD1	13.281	10.9	1	1	3	1.109	0.554517
Q8TAQ2	SWI/SNF complex subunit SMARCC2 OS=Homo sapiens OX=9606 GN=SMARCC2 PE=1 SV=1	SMARCC2	132.88	11.9	14	10	18	0.876	0.0585268
Q13596	Sorting nexin-1 OS=Homo sapiens OX=9606 GN=SNX1 PE=1 SV=3	SNX1	59.069	23.2	10	9	14	1.008	0.831389
A1L4H1	Soluble scavenger receptor cysteine-rich domain-containing protein SSC5D OS=Homo sapiens OX=9606 GN=SSC5D PE=1 SV=3	SSC5D	165.74	7.7	9	9	9	1.024	0.975972
Q8N3U4	Cohesin subunit SA-2 OS=Homo sapiens OX=9606 GN=STAG2 PE=1 SV=3	STAG2	141.32	5.3	7	5	7	0.924	0.36714
Q9HCH5	Synaptotagmin-like protein 2 OS=Homo sapiens OX=9606 GN=SYTL2 PE=1 SV=3	SYTL2	104.93	2.4	2	2	2	0.87	0.265427
P37837	Transaldolase OS=Homo sapiens OX=9606 GN=TALDO1 PE=1 SV=2	TALDO1	37.54	41.5	18	18	34	0.893	0.243318
Q5QJ74	Tubulin-specific chaperone cofactor E-like protein OS=Homo sapiens OX=9606 GN=TBCEL PE=1 SV=2	TBCEL	48.194	12	4	4	6	0.979	0.814294
Q12788	Transducin beta-like protein 3 OS=Homo sapiens OX=9606 GN=TBL3 PE=1 SV=2	TBL3	89.034	2.7	2	2	2
P68366	Tubulin alpha-4A chain OS=Homo sapiens OX=9606 GN=TUBA4A PE=1 SV=1	TUBA4A	49.924	49.1	19	3	91	0.962	0.863299
Q01085	Nucleolysin TIAR OS=Homo sapiens OX=9606 GN=TIAL1 PE=1 SV=1	TIAL1	41.59	21.6	7	5	8	0.987	0.927842
Q92844	TRAF family member-associated NF-kappa-B activator OS=Homo sapiens OX=9606 GN=TANK PE=1 SV=2	TANK	47.815	2.6	1	1	1
P04350	Tubulin beta-4A chain OS=Homo sapiens OX=9606 GN=TUBB4A PE=1 SV=2	TUBB4A	49.585	38.1	16	1	86	1.171	0.549132
Q7Z7H5	Transmembrane emp24 domain-containing protein 4 OS=Homo sapiens OX=9606 GN=TMED4 PE=1 SV=1	TMED4	25.943	8.8	2	2	2	1.025	0.912719
Q12931	Heat shock protein 75 kDa, mitochondrial OS=Homo sapiens OX=9606 GN=TRAP1 PE=1 SV=3	TRAP1	80.109	20	13	13	14	1.009	0.955868
Q12888	TP53-binding protein 1 OS=Homo sapiens OX=9606 GN=TP53BP1 PE=1 SV=2	TP53BP1	213.57	14.5	20	20	22	1.06	0.280623
O14545	TRAF-type zinc finger domain-containing protein 1 OS=Homo sapiens OX=9606 GN=TRAFD1 PE=1 SV=1	TRAFD1	64.84	5.2	3	3	3	0.915	0.502812
Q96AY4	Tetratricopeptide repeat protein 28 OS=Homo sapiens OX=9606 GN=TTC28 PE=1 SV=4	TTC28	270.88	0.4	1	1	1
P62253	Ubiquitin-conjugating enzyme E2 G1 OS=Homo sapiens OX=9606 GN=UBE2G1 PE=1 SV=3	UBE2G1	19.509	17.6	2	2	2	0.873	0.02033
Q5TAP6	U3 small nucleolar RNA-associated protein 14 homolog C OS=Homo sapiens OX=9606 GN=UTP14C PE=1 SV=1	UTP14C	87.187	3	2	2	2	1.022	0.779098
Q9UKK3	Protein mono-ADP-ribosyltransferase PARP4 OS=Homo sapiens OX=9606 GN=PARP4 PE=1 SV=3	PARP4	192.59	12	20	20	24	0.966	0.729535
O76074	cGMP-specific 3',5'-cyclic phosphodiesterase OS=Homo sapiens OX=9606 GN=PDE5A PE=1 SV=2	PDE5A	99.984	1.6	1	1	1
Q8IV08	5'-3' exonuclease PLD3 OS=Homo sapiens OX=9606 GN=PLD3 PE=1 SV=1	PLD3	54.705	8	4	4	7	0.857	0.210797
Q5JTB6	Placenta-specific protein 9 OS=Homo sapiens OX=9606 GN=PLAC9 PE=1 SV=1	PLAC9	10.309	21.6	2	2	3	1.326	0.754864
Q4J6C6	Prolyl endopeptidase-like OS=Homo sapiens OX=9606 GN=PREPL PE=1 SV=1	PREPL	83.926	4	3	3	3	0.962	0.674477
P10619	Lysosomal protective protein OS=Homo sapiens OX=9606 GN=CTSA PE=1 SV=2	CTSA	54.465	9.2	4	4	5	0.898	0.654063
P16298	Serine/threonine-protein phosphatase 2B catalytic subunit beta isoform OS=Homo sapiens OX=9606 GN=PPP3CB PE=1 SV=2	PPP3CB	59.024	12	6	2	9	0.992	0.980401
P35813	Protein phosphatase 1A OS=Homo sapiens OX=9606 GN=PPM1A PE=1 SV=1	PPM1A	42.447	30.1	10	8	12	0.921	0.202273
Q6GMV3	Putative peptidyl-tRNA hydrolase PTRHD1 OS=Homo sapiens OX=9606 GN=PTRHD1 PE=1 SV=1	PTRHD1	15.805	30.7	4	4	7	0.894	0.243603
O95825	Quinone oxidoreductase-like protein 1 OS=Homo sapiens OX=9606 GN=CRYZL1 PE=1 SV=2	CRYZL1	38.696	16.3	5	5	5	0.859	0.0403379
Q13636	Ras-related protein Rab-31 OS=Homo sapiens OX=9606 GN=RAB31 PE=1 SV=1	RAB31	21.569	40.7	6	5	8	1.075	0.366311
Q14644	Ras GTPase-activating protein 3 OS=Homo sapiens OX=9606 GN=RASA3 PE=1 SV=3	RASA3	95.698	5.4	5	4	5	1.016	0.909816
P01112	GTPase HRas OS=Homo sapiens OX=9606 GN=HRAS PE=1 SV=1	HRAS	21.298	24.9	4	2	4	0.898	0.592451
P49756	RNA-binding protein 25 OS=Homo sapiens OX=9606 GN=RBM25 PE=1 SV=3	RBM25	100.18	7.5	5	5	5	0.926	0.345585
Q9Y5S9	RNA-binding protein 8A OS=Homo sapiens OX=9606 GN=RBM8A PE=1 SV=1	RBM8A	19.889	10.9	2	2	4	0.92	0.291937
P19388	DNA-directed RNA polymerases I, II, and III subunit RPABC1 OS=Homo sapiens OX=9606 GN=POLR2E PE=1 SV=4	POLR2E	24.551	13.3	3	3	4	0.731	0.0678699
P46783	40S ribosomal protein S10 OS=Homo sapiens OX=9606 GN=RPS10 PE=1 SV=1	RPS10	18.898	48.5	8	8	17	0.928	0.284735
Q6SZW1	NAD(+) hydrolase SARM1 OS=Homo sapiens OX=9606 GN=SARM1 PE=1 SV=1	SARM1	79.387	5.8	3	3	3	1.136	0.253492
Q9Y3Z3	Deoxynucleoside triphosphate triphosphohydrolase SAMHD1 OS=Homo sapiens OX=9606 GN=SAMHD1 PE=1 SV=2	SAMHD1	72.2	43.6	24	24	40	1.003	0.994469
Q9BWM7	Sideroflexin-3 OS=Homo sapiens OX=9606 GN=SFXN3 PE=1 SV=3	SFXN3	35.503	41.1	11	11	17	0.955	0.589923
Q9NVU7	Protein SDA1 homolog OS=Homo sapiens OX=9606 GN=SDAD1 PE=1 SV=3	SDAD1	79.87	1.3	1	1	1	1.118	0.188818
Q9H7L9	Sin3 histone deacetylase corepressor complex component SDS3 OS=Homo sapiens OX=9606 GN=SUDS3 PE=1 SV=2	SUDS3	38.136	7.3	2	2	2	0.956	0.401355
Q53H47	Histone-lysine N-methyltransferase SETMAR OS=Homo sapiens OX=9606 GN=SETMAR PE=1 SV=2	SETMAR	78.033	2.8	2	2	2	1.445	0.00142268
Q9BX66	Sorbin and SH3 domain-containing protein 1 OS=Homo sapiens OX=9606 GN=SORBS1 PE=1 SV=3	SORBS1	142.51	25.8	23	22	37	0.824	0.809149
Q9H9C1	Spermatogenesis-defective protein 39 homolog OS=Homo sapiens OX=9606 GN=VIPAS39 PE=1 SV=1	VIPAS39	57.005	4.9	3	3	3	0.796	0.0933525
Q15036	Sorting nexin-17 OS=Homo sapiens OX=9606 GN=SNX17 PE=1 SV=1	SNX17	52.901	4.3	3	3	4	1.015	0.789724
Q5VSL9	Striatin-interacting protein 1 OS=Homo sapiens OX=9606 GN=STRIP1 PE=1 SV=1	STRIP1	95.575	10.2	7	7	7	0.937	0.179095
Q99973	Telomerase protein component 1 OS=Homo sapiens OX=9606 GN=TEP1 PE=1 SV=2	TEP1	290.49	3.8	9	9	9	0.901	0.287063
Q8TC07	TBC1 domain family member 15 OS=Homo sapiens OX=9606 GN=TBC1D15 PE=1 SV=2	TBC1D15	79.49	2.3	2	2	2	0.868	0.167544
Q66K14	TBC1 domain family member 9B OS=Homo sapiens OX=9606 GN=TBC1D9B PE=1 SV=3	TBC1D9B	140.52	6.2	7	7	8	1.026	0.519683
P16035	Metalloproteinase inhibitor 2 OS=Homo sapiens OX=9606 GN=TIMP2 PE=1 SV=2	TIMP2	24.399	14.5	4	4	5	1.126	0.425161
Q8NI27	THO complex subunit 2 OS=Homo sapiens OX=9606 GN=THOC2 PE=1 SV=2	THOC2	182.77	5.5	9	9	9	0.889	0.11703
Q9H330	Transmembrane protein 245 OS=Homo sapiens OX=9606 GN=TMEM245 PE=1 SV=3	TMEM245	97.356	3.9	3	3	3	0.708	0.0751333
Q9NPL8	Complex I assembly factor TIMMDC1, mitochondrial OS=Homo sapiens OX=9606 GN=TIMMDC1 PE=1 SV=2	TIMMDC1	32.177	6	1	1	1	0.926	0.546806
Q9NZR1	Tropomodulin-2 OS=Homo sapiens OX=9606 GN=TMOD2 PE=1 SV=1	TMOD2	39.595	13.1	4	3	6	1.195	0.496043
Q9Y584	Mitochondrial import inner membrane translocase subunit Tim22 OS=Homo sapiens OX=9606 GN=TIMM22 PE=1 SV=2	TIMM22	20.031	7.7	1	1	1
Q9Y4A5	Transformation/transcription domain-associated protein OS=Homo sapiens OX=9606 GN=TRRAP PE=1 SV=3	TRRAP	437.6	1.2	5	5	5	0.894	0.449906
P07204	Thrombomodulin OS=Homo sapiens OX=9606 GN=THBD PE=1 SV=2	THBD	60.329	4	2	2	2	1.038	0.701548
Q9Y2W1	Thyroid hormone receptor-associated protein 3 OS=Homo sapiens OX=9606 GN=THRAP3 PE=1 SV=2	THRAP3	108.66	15.4	14	14	15	0.963	0.509785
Q16222	UDP-N-acetylhexosamine pyrophosphorylase OS=Homo sapiens OX=9606 GN=UAP1 PE=1 SV=3	UAP1	58.768	12.3	5	4	6	0.816	0.286126
P0DN76	Splicing factor U2AF 35 kDa subunit-like protein OS=Homo sapiens OX=9606 GN=U2AF1L5 PE=1 SV=1	U2AF1L5	27.872	24.6	5	5	5	0.844	0.20102
Q9UJ70	N-acetyl-D-glucosamine kinase OS=Homo sapiens OX=9606 GN=NAGK PE=1 SV=4	NAGK	37.375	29.1	9	9	12	0.867	0.0254584
Q969H8	Myeloid-derived growth factor OS=Homo sapiens OX=9606 GN=MYDGF PE=1 SV=1	MYDGF	18.795	27.2	4	4	7	1.054	0.546486
Q8NFH4	Nucleoporin Nup37 OS=Homo sapiens OX=9606 GN=NUP37 PE=1 SV=1	NUP37	36.707	12.9	3	3	3	0.901	0.175067
Q9NZJ9	Diphosphoinositol polyphosphate phosphohydrolase 2 OS=Homo sapiens OX=9606 GN=NUDT4 PE=1 SV=2	NUDT4	20.306	22.8	3	2	5	0.953	0.779704
Q02218	2-oxoglutarate dehydrogenase, mitochondrial OS=Homo sapiens OX=9606 GN=OGDH PE=1 SV=3	OGDH	115.93	28.5	24	24	32	0.947	0.501326
Q15121	Astrocytic phosphoprotein PEA-15 OS=Homo sapiens OX=9606 GN=PEA15 PE=1 SV=2	PEA15	15.04	23.8	2	2	3	1.055	0.616814
Q9HBI0	Gamma-parvin OS=Homo sapiens OX=9606 GN=PARVG PE=1 SV=1	PARVG	37.485	7.3	2	2	2	1.236	0.323511
P41219	Peripherin OS=Homo sapiens OX=9606 GN=PRPH PE=1 SV=2	PRPH	53.65	23.8	12	9	21	1.472	0.804496
O15031	Plexin-B2 OS=Homo sapiens OX=9606 GN=PLXNB2 PE=1 SV=3	PLXNB2	205.12	11.6	18	18	19	1.092	0.264154
P30041	Peroxiredoxin-6 OS=Homo sapiens OX=9606 GN=PRDX6 PE=1 SV=3	PRDX6	25.035	43.8	10	10	18	0.994	0.963004
Q08752	Peptidyl-prolyl cis-trans isomerase D OS=Homo sapiens OX=9606 GN=PPID PE=1 SV=3	PPID	40.763	26.5	10	9	12	0.935	0.338432
P35998	26S proteasome regulatory subunit 7 OS=Homo sapiens OX=9606 GN=PSMC2 PE=1 SV=3	PSMC2	48.633	38.1	14	14	22	0.972	0.817045
Q99436	Proteasome subunit beta type-7 OS=Homo sapiens OX=9606 GN=PSMB7 PE=1 SV=1	PSMB7	29.965	6.9	2	2	6	1.039	0.615654
P61225	Ras-related protein Rap-2b OS=Homo sapiens OX=9606 GN=RAP2B PE=1 SV=1	RAP2B	20.504	29.5	5	3	9	0.99	0.859333
P15153	Ras-related C3 botulinum toxin substrate 2 OS=Homo sapiens OX=9606 GN=RAC2 PE=1 SV=1	RAC2	21.429	42.2	8	2	13	0.946	0.816951
P62826	GTP-binding nuclear protein Ran OS=Homo sapiens OX=9606 GN=RAN PE=1 SV=3	RAN	24.423	34.3	7	7	26	0.966	0.505296
P09455	Retinol-binding protein 1 OS=Homo sapiens OX=9606 GN=RBP1 PE=1 SV=2	RBP1	15.85	38.5	5	5	8	0.677	0.105576
Q9NW64	Pre-mRNA-splicing factor RBM22 OS=Homo sapiens OX=9606 GN=RBM22 PE=1 SV=1	RBM22	46.895	6.7	3	3	3	0.957	0.615442
Q96PK6	RNA-binding protein 14 OS=Homo sapiens OX=9606 GN=RBM14 PE=1 SV=2	RBM14	69.491	21.1	13	13	17	0.978	0.623527
Q9BTD8	RNA-binding protein 42 OS=Homo sapiens OX=9606 GN=RBM42 PE=1 SV=1	RBM42	50.413	5.2	2	2	2	1.004	0.946403
Q9BXF6	Rab11 family-interacting protein 5 OS=Homo sapiens OX=9606 GN=RAB11FIP5 PE=1 SV=1	RAB11FIP5	70.414	5.8	4	4	4	0.763	0.332406
Q04912	Macrophage-stimulating protein receptor OS=Homo sapiens OX=9606 GN=MST1R PE=1 SV=3	MST1R	152.24	2	3	2	3	0.701	0.208917
Q6PCB5	Lysine-specific demethylase RSBN1L OS=Homo sapiens OX=9606 GN=RSBN1L PE=1 SV=2	RSBN1L	94.868	2.4	2	2	2	0.8	0.0769957
Q9Y265	RuvB-like 1 OS=Homo sapiens OX=9606 GN=RUVBL1 PE=1 SV=1	RUVBL1	50.227	48.5	16	16	26	0.996	0.856437
Q9NR31	GTP-binding protein SAR1a OS=Homo sapiens OX=9606 GN=SAR1A PE=1 SV=1	SAR1A	22.367	17.7	4	2	8	1.052	0.449194
Q6PCB7	Long-chain fatty acid transport protein 1 OS=Homo sapiens OX=9606 GN=SLC27A1 PE=1 SV=1	SLC27A1	71.107	10.4	5	5	6	0.864	0.15814
Q5K651	Sterile alpha motif domain-containing protein 9 OS=Homo sapiens OX=9606 GN=SAMD9 PE=1 SV=1	SAMD9	184.28	5.8	9	8	9	1.077	0.855939
P61619	Protein transport protein Sec61 subunit alpha isoform 1 OS=Homo sapiens OX=9606 GN=SEC61A1 PE=1 SV=2	SEC61A1	52.264	8.6	4	4	10	0.689	0.482085
P49908	Selenoprotein P OS=Homo sapiens OX=9606 GN=SELENOP PE=1 SV=3	SELENOP	43.173	6.8	3	3	3	1.334	0.114155
Q08AF3	Schlafen family member 5 OS=Homo sapiens OX=9606 GN=SLFN5 PE=1 SV=1	SLFN5	101.05	14	12	10	12	0.844	0.213626
Q9BWJ5	Splicing factor 3B subunit 5 OS=Homo sapiens OX=9606 GN=SF3B5 PE=1 SV=1	SF3B5	10.135	43	3	3	5	0.896	0.166203
O75368	SH3 domain-binding glutamic acid-rich-like protein OS=Homo sapiens OX=9606 GN=SH3BGRL PE=1 SV=1	SH3BGRL	12.774	78.9	7	7	17	0.997	0.966522
Q7Z6J0	E3 ubiquitin-protein ligase SH3RF1 OS=Homo sapiens OX=9606 GN=SH3RF1 PE=1 SV=2	SH3RF1	93.128	0.9	1	1	1	0.958	0.583004
Q9BUD6	Spondin-2 OS=Homo sapiens OX=9606 GN=SPON2 PE=1 SV=3	SPON2	35.846	4.5	2	2	2	0.959	0.959599
Q9UQ35	Serine/arginine repetitive matrix protein 2 OS=Homo sapiens OX=9606 GN=SRRM2 PE=1 SV=2	SRRM2	299.61	6.4	14	14	15	1.035	0.331512
P37108	Signal recognition particle 14 kDa protein OS=Homo sapiens OX=9606 GN=SRP14 PE=1 SV=2	SRP14	14.57	16.9	2	2	3	0.96	0.752899
O94875	Sorbin and SH3 domain-containing protein 2 OS=Homo sapiens OX=9606 GN=SORBS2 PE=1 SV=3	SORBS2	124.11	14.8	16	15	21	1.014	0.980118
Q01105	Protein SET OS=Homo sapiens OX=9606 GN=SET PE=1 SV=3	SET	33.488	6.9	2	2	4	0.717	0.0883654
P49589	Cysteine--tRNA ligase, cytoplasmic OS=Homo sapiens OX=9606 GN=CARS1 PE=1 SV=3	CARS1	85.472	23.1	15	15	18	0.911	0.298473
Q9Y365	START domain-containing protein 10 OS=Homo sapiens OX=9606 GN=STARD10 PE=1 SV=2	STARD10	33.048	8.2	2	2	2	0.854	0.511875
Q8N3V7	Synaptopodin OS=Homo sapiens OX=9606 GN=SYNPO PE=1 SV=2	SYNPO	99.462	10.2	7	7	8	1.028	0.87201
Q92797	Symplekin OS=Homo sapiens OX=9606 GN=SYMPK PE=1 SV=2	SYMPK	141.15	4.6	7	7	9	0.961	0.44053
Q9UGU0	Transcription factor 20 OS=Homo sapiens OX=9606 GN=TCF20 PE=1 SV=3	TCF20	211.77	0.6	1	1	1	0.704	0.235237
Q13428	Treacle protein OS=Homo sapiens OX=9606 GN=TCOF1 PE=1 SV=3	TCOF1	152.1	15.5	19	19	22	1.028	0.653439
P54577	Tyrosine--tRNA ligase, cytoplasmic OS=Homo sapiens OX=9606 GN=YARS1 PE=1 SV=4	YARS1	59.143	40.5	21	21	31	0.916	0.417598
P53999	Activated RNA polymerase II transcriptional coactivator p15 OS=Homo sapiens OX=9606 GN=SUB1 PE=1 SV=3	SUB1	14.395	28.3	3	3	12	0.863	0.0529173
Q9H2D6	TRIO and F-actin-binding protein OS=Homo sapiens OX=9606 GN=TRIOBP PE=1 SV=3	TRIOBP	261.37	3	7	7	7	1.045	0.483998
Q9NUY8	TBC1 domain family member 23 OS=Homo sapiens OX=9606 GN=TBC1D23 PE=1 SV=3	TBC1D23	78.321	3.3	3	3	3	0.874	0.135628
Q0IIM8	TBC1 domain family member 8B OS=Homo sapiens OX=9606 GN=TBC1D8B PE=1 SV=2	TBC1D8B	128.71	2.8	2	2	3	0.94	0.813932
O75347	Tubulin-specific chaperone A OS=Homo sapiens OX=9606 GN=TBCA PE=1 SV=3	TBCA	12.855	34.3	5	5	6	0.957	0.330894
Q9NVG8	TBC1 domain family member 13 OS=Homo sapiens OX=9606 GN=TBC1D13 PE=1 SV=3	TBC1D13	46.553	9.8	5	5	5	0.891	0.168964
Q9BXI6	TBC1 domain family member 10A OS=Homo sapiens OX=9606 GN=TBC1D10A PE=1 SV=1	TBC1D10A	57.117	3.3	2	2	2	0.667	0.17867
P09758	Tumor-associated calcium signal transducer 2 OS=Homo sapiens OX=9606 GN=TACSTD2 PE=1 SV=3	TACSTD2	35.709	15.2	4	4	7	1.37	0.475824
P50990	T-complex protein 1 subunit theta OS=Homo sapiens OX=9606 GN=CCT8 PE=1 SV=4	CCT8	59.62	49.1	25	25	47	0.941	0.176579
Q9P0S9	Transmembrane protein 14C OS=Homo sapiens OX=9606 GN=TMEM14C PE=1 SV=1	TMEM14C	11.564	8.9	1	1	1	0.94	0.573985
Q03169	Tumor necrosis factor alpha-induced protein 2 OS=Homo sapiens OX=9606 GN=TNFAIP2 PE=1 SV=2	TNFAIP2	72.66	6.6	4	4	4	0.992	0.916888
O95407	Tumor necrosis factor receptor superfamily member 6B OS=Homo sapiens OX=9606 GN=TNFRSF6B PE=1 SV=1	TNFRSF6B	32.679	10	2	2	2	1.055	0.790663
P04216	Thy-1 membrane glycoprotein OS=Homo sapiens OX=9606 GN=THY1 PE=1 SV=2	THY1	17.935	24.8	4	4	9	1.154	0.308092
Q9BTV4	Transmembrane protein 43 OS=Homo sapiens OX=9606 GN=TMEM43 PE=1 SV=1	TMEM43	44.875	26.8	9	9	16	0.923	0.0437342
P05166	Propionyl-CoA carboxylase beta chain, mitochondrial OS=Homo sapiens OX=9606 GN=PCCB PE=1 SV=3	PCCB	58.215	21.3	10	10	10	0.894	0.53848
P78356	Phosphatidylinositol 5-phosphate 4-kinase type-2 beta OS=Homo sapiens OX=9606 GN=PIP4K2B PE=1 SV=1	PIP4K2B	47.377	16.1	6	3	6	0.965	0.676176
Q99471	Prefoldin subunit 5 OS=Homo sapiens OX=9606 GN=PFDN5 PE=1 SV=2	PFDN5	17.328	29.9	4	4	5	1.048	0.451799
P78527	DNA-dependent protein kinase catalytic subunit OS=Homo sapiens OX=9606 GN=PRKDC PE=1 SV=3	PRKDC	469.08	16.9	68	68	95	0.928	0.267397
Q15165	Serum paraoxonase/arylesterase 2 OS=Homo sapiens OX=9606 GN=PON2 PE=1 SV=4	PON2	39.38	13.3	3	3	6	1.177	0.681079
Q9Y3C6	Peptidyl-prolyl cis-trans isomerase-like 1 OS=Homo sapiens OX=9606 GN=PPIL1 PE=1 SV=1	PPIL1	18.237	21.1	3	3	4	0.996	0.946261
P26599	Polypyrimidine tract-binding protein 1 OS=Homo sapiens OX=9606 GN=PTBP1 PE=1 SV=1	PTBP1	57.221	26	10	8	31	0.953	0.436251
P11233	Ras-related protein Ral-A OS=Homo sapiens OX=9606 GN=RALA PE=1 SV=1	RALA	23.567	19.9	4	2	5	0.978	0.811031
P01116	GTPase KRas OS=Homo sapiens OX=9606 GN=KRAS PE=1 SV=1	KRAS	21.656	38.1	6	3	8	1.057	0.646864
P51148	Ras-related protein Rab-5C OS=Homo sapiens OX=9606 GN=RAB5C PE=1 SV=2	RAB5C	23.482	33.8	6	4	15	0.995	0.985051
P51149	Ras-related protein Rab-7a OS=Homo sapiens OX=9606 GN=RAB7A PE=1 SV=1	RAB7A	23.489	57	10	10	18	1.05	0.567987
Q8NBN7	Retinol dehydrogenase 13 OS=Homo sapiens OX=9606 GN=RDH13 PE=1 SV=2	RDH13	35.932	2.4	1	1	1	1.069	0.586113
P05451	Lithostathine-1-alpha OS=Homo sapiens OX=9606 GN=REG1A PE=1 SV=3	REG1A	18.731	31.9	6	5	16	0.385	0.239286
Q9H477	Ribokinase OS=Homo sapiens OX=9606 GN=RBKS PE=1 SV=1	RBKS	34.143	2.5	1	1	1	1.244	0.230539
Q14498	RNA-binding protein 39 OS=Homo sapiens OX=9606 GN=RBM39 PE=1 SV=2	RBM39	59.379	14.5	7	7	11	0.933	0.244044
Q7Z6I6	Rho GTPase-activating protein 30 OS=Homo sapiens OX=9606 GN=ARHGAP30 PE=1 SV=3	ARHGAP30	118.58	1.6	2	2	2	0.945	0.642446
O43665	Regulator of G-protein signaling 10 OS=Homo sapiens OX=9606 GN=RGS10 PE=1 SV=3	RGS10	21.21	6.6	1	1	1	1.065	0.54346
Q96DB5	Regulator of microtubule dynamics protein 1 OS=Homo sapiens OX=9606 GN=RMDN1 PE=1 SV=1	RMDN1	35.808	21.3	7	7	8	1.082	0.528203
Q16540	39S ribosomal protein L23, mitochondrial OS=Homo sapiens OX=9606 GN=MRPL23 PE=1 SV=1	MRPL23	17.781	5.2	1	1	1	0.805	0.0379862
Q9NWU5	39S ribosomal protein L22, mitochondrial OS=Homo sapiens OX=9606 GN=MRPL22 PE=1 SV=1	MRPL22	23.64	9.7	2	2	2	1.89	0.0824873
O94763	Unconventional prefoldin RPB5 interactor 1 OS=Homo sapiens OX=9606 GN=URI1 PE=1 SV=3	URI1	59.832	4.5	1	1	1	0.679	0.153907
P10153	Non-secretory ribonuclease OS=Homo sapiens OX=9606 GN=RNASE2 PE=1 SV=2	RNASE2	18.354	9.3	1	1	2	0.975	0.74693
Q96AT9	Ribulose-phosphate 3-epimerase OS=Homo sapiens OX=9606 GN=RPE PE=1 SV=1	RPE	24.927	15.8	3	3	4	0.894	0.572168
P63162	Small nuclear ribonucleoprotein-associated protein N OS=Homo sapiens OX=9606 GN=SNRPN PE=1 SV=1	SNRPN	24.614	17.9	4	4	8	0.967	0.630279
Q9Y6R1	Electrogenic sodium bicarbonate cotransporter 1 OS=Homo sapiens OX=9606 GN=SLC4A4 PE=1 SV=1	SLC4A4	121.46	1.9	2	2	2	0.633	0.378991
O14828	Secretory carrier-associated membrane protein 3 OS=Homo sapiens OX=9606 GN=SCAMP3 PE=1 SV=3	SCAMP3	38.287	29.7	5	5	6	1.136	0.209067
Q8WVM8	Sec1 family domain-containing protein 1 OS=Homo sapiens OX=9606 GN=SCFD1 PE=1 SV=4	SCFD1	72.379	28.7	14	14	17	1.045	0.528938
P82673	28S ribosomal protein S35, mitochondrial OS=Homo sapiens OX=9606 GN=MRPS35 PE=1 SV=1	MRPS35	36.844	15.8	4	4	4	0.996	0.884509
P31151	Protein S100-A7 OS=Homo sapiens OX=9606 GN=S100A7 PE=1 SV=4	S100A7	11.471	23.8	4	4	5	4.721	0.170975
Q9Y2Q9	28S ribosomal protein S28, mitochondrial OS=Homo sapiens OX=9606 GN=MRPS28 PE=1 SV=1	MRPS28	20.843	9.1	2	2	2	1.136	0.387198
Q9HCN8	Stromal cell-derived factor 2-like protein 1 OS=Homo sapiens OX=9606 GN=SDF2L1 PE=1 SV=2	SDF2L1	23.598	15.8	4	4	4	0.812	0.283702
P60903	Protein S100-A10 OS=Homo sapiens OX=9606 GN=S100A10 PE=1 SV=2	S100A10	11.203	35.1	4	4	18	1.2	0.274498
Q15477	Helicase SKI2W OS=Homo sapiens OX=9606 GN=SKIV2L PE=1 SV=3	SKIV2L	137.75	12	13	13	15	0.971	0.73799
Q96FS4	Signal-induced proliferation-associated protein 1 OS=Homo sapiens OX=9606 GN=SIPA1 PE=1 SV=1	SIPA1	112.15	1.2	1	1	2
O60880	SH2 domain-containing protein 1A OS=Homo sapiens OX=9606 GN=SH2D1A PE=1 SV=1	SH2D1A	14.187	14.8	1	1	1
P53814	Smoothelin OS=Homo sapiens OX=9606 GN=SMTN PE=1 SV=7	SMTN	99.058	13.6	10	10	10	0.607	0.38519
Q92673	Sortilin-related receptor OS=Homo sapiens OX=9606 GN=SORL1 PE=1 SV=2	SORL1	248.42	1.1	2	2	2	0.979	0.795785
P61278	Somatostatin OS=Homo sapiens OX=9606 GN=SST PE=1 SV=1	SST	12.735	16.4	2	2	2	1.511	0.475187
O43704	Sulfotransferase family cytosolic 1B member 1 OS=Homo sapiens OX=9606 GN=SULT1B1 PE=1 SV=2	SULT1B1	34.899	12.8	3	3	3	0.582	0.120618
P40763	Signal transducer and activator of transcription 3 OS=Homo sapiens OX=9606 GN=STAT3 PE=1 SV=2	STAT3	88.067	11	8	8	9	1.056	0.189233
Q8IWU6	Extracellular sulfatase Sulf-1 OS=Homo sapiens OX=9606 GN=SULF1 PE=1 SV=1	SULF1	101.03	8.8	8	8	8	1.241	0.252007
Q12962	Transcription initiation factor TFIID subunit 10 OS=Homo sapiens OX=9606 GN=TAF10 PE=1 SV=1	TAF10	21.711	11.5	1	1	1	0.79	0.296317
Q9HCD6	Protein TANC2 OS=Homo sapiens OX=9606 GN=TANC2 PE=1 SV=3	TANC2	219.65	0.4	1	1	1
Q8TEA7	TBC domain-containing protein kinase-like protein OS=Homo sapiens OX=9606 GN=TBCK PE=1 SV=4	TBCK	100.68	4.9	4	4	4	0.962	0.574098
Q15813	Tubulin-specific chaperone E OS=Homo sapiens OX=9606 GN=TBCE PE=1 SV=1	TBCE	59.345	7.6	4	4	4	1.008	0.749992
Q15785	Mitochondrial import receptor subunit TOM34 OS=Homo sapiens OX=9606 GN=TOMM34 PE=1 SV=2	TOMM34	34.559	14.6	5	5	5	0.928	0.180404
Q9BRJ7	Tudor-interacting repair regulator protein OS=Homo sapiens OX=9606 GN=NUDT16L1 PE=1 SV=1	NUDT16L1	23.338	17.1	3	2	4	0.785	0.250425
Q9BU02	Thiamine-triphosphatase OS=Homo sapiens OX=9606 GN=THTPA PE=1 SV=3	THTPA	25.566	4.3	1	1	1	0.967	0.594401
P17152	Transmembrane protein 11, mitochondrial OS=Homo sapiens OX=9606 GN=TMEM11 PE=1 SV=1	TMEM11	21.541	4.2	1	1	1	0.794	0.0221733
Q9UM00	Calcium load-activated calcium channel OS=Homo sapiens OX=9606 GN=TMCO1 PE=1 SV=2	TMCO1	27.079	5.9	1	1	1
Q9BSF4	Mitochondrial import inner membrane translocase subunit Tim29 OS=Homo sapiens OX=9606 GN=TIMM29 PE=1 SV=2	TIMM29	29.233	10.8	3	3	3	0.699	0.500345
Q96Q11	CCA tRNA nucleotidyltransferase 1, mitochondrial OS=Homo sapiens OX=9606 GN=TRNT1 PE=1 SV=2	TRNT1	50.127	12.9	5	5	5	1.006	0.816097
Q13496	Myotubularin OS=Homo sapiens OX=9606 GN=MTM1 PE=1 SV=2	MTM1	69.931	3.2	2	2	2	1.028	0.56594
Q96GX9	Methylthioribulose-1-phosphate dehydratase OS=Homo sapiens OX=9606 GN=APIP PE=1 SV=1	APIP	27.125	43	9	9	11	0.913	0.277704
Q96RE7	Nucleus accumbens-associated protein 1 OS=Homo sapiens OX=9606 GN=NACC1 PE=1 SV=1	NACC1	57.258	1.5	1	1	1	1.005	0.747804
P19878	Neutrophil cytosol factor 2 OS=Homo sapiens OX=9606 GN=NCF2 PE=1 SV=2	NCF2	59.761	10.1	5	5	6	1.059	0.665025
Q4G0N4	NAD kinase 2, mitochondrial OS=Homo sapiens OX=9606 GN=NADK2 PE=1 SV=2	NADK2	49.432	21	8	8	8	0.665	0.267388
Q13232	Nucleoside diphosphate kinase 3 OS=Homo sapiens OX=9606 GN=NME3 PE=1 SV=2	NME3	19.015	38.5	6	6	7	0.97	0.694856
O43181	NADH dehydrogenase [ubiquinone] iron-sulfur protein 4, mitochondrial OS=Homo sapiens OX=9606 GN=NDUFS4 PE=1 SV=1	NDUFS4	20.108	19.4	3	3	5	1.13	0.344816
Q8WU39	Marginal zone B- and B1-cell-specific protein OS=Homo sapiens OX=9606 GN=MZB1 PE=1 SV=1	MZB1	20.694	36.5	5	5	11	1.047	0.822423
Q12965	Unconventional myosin-Ie OS=Homo sapiens OX=9606 GN=MYO1E PE=1 SV=2	MYO1E	127.06	17.7	19	14	25	0.962	0.671415
Q86UT6	NLR family member X1 OS=Homo sapiens OX=9606 GN=NLRX1 PE=1 SV=1	NLRX1	107.61	3.9	3	3	3	0.782	0.0122918
O60462	Neuropilin-2 OS=Homo sapiens OX=9606 GN=NRP2 PE=1 SV=3	NRP2	104.83	2.9	3	3	3	1.017	0.985776
P19338	Nucleolin OS=Homo sapiens OX=9606 GN=NCL PE=1 SV=3	NCL	76.613	24.1	20	20	35	0.963	0.644608
Q9UQ80	Proliferation-associated protein 2G4 OS=Homo sapiens OX=9606 GN=PA2G4 PE=1 SV=3	PA2G4	43.786	40.1	14	14	25	0.901	0.238748
Q9NRN5	Olfactomedin-like protein 3 OS=Homo sapiens OX=9606 GN=OLFML3 PE=2 SV=1	OLFML3	46.01	34.5	12	12	15	1.121	0.717907
P21953	2-oxoisovalerate dehydrogenase subunit beta, mitochondrial OS=Homo sapiens OX=9606 GN=BCKDHB PE=1 SV=2	BCKDHB	43.122	5.9	2	2	3	0.964	0.675116
Q13310	Polyadenylate-binding protein 4 OS=Homo sapiens OX=9606 GN=PABPC4 PE=1 SV=1	PABPC4	70.782	21.3	13	9	22	0.915	0.406722
Q8IXS6	Paralemmin-2 OS=Homo sapiens OX=9606 GN=PALM2 PE=1 SV=3	PALM2	42.185	10	3	2	3	0.94	0.582134
Q8WW12	PEST proteolytic signal-containing nuclear protein OS=Homo sapiens OX=9606 GN=PCNP PE=1 SV=2	PCNP	18.925	38.2	6	6	7	0.911	0.214253
P12004	Proliferating cell nuclear antigen OS=Homo sapiens OX=9606 GN=PCNA PE=1 SV=1	PCNA	28.768	32.6	8	8	11	0.859	0.302482
Q9NTI5	Sister chromatid cohesion protein PDS5 homolog B OS=Homo sapiens OX=9606 GN=PDS5B PE=1 SV=1	PDS5B	164.67	6.6	11	10	11	0.936	0.185157
Q9Y3A3	MOB-like protein phocein OS=Homo sapiens OX=9606 GN=MOB4 PE=1 SV=1	MOB4	26.032	16.4	3	3	5	1.013	0.872405
P19174	1-phosphatidylinositol 4,5-bisphosphate phosphodiesterase gamma-1 OS=Homo sapiens OX=9606 GN=PLCG1 PE=1 SV=1	PLCG1	148.53	2.2	3	3	3	1.573	0.216031
A6NDG6	Glycerol-3-phosphate phosphatase OS=Homo sapiens OX=9606 GN=PGP PE=1 SV=1	PGP	34.006	9.7	3	3	3	0.963	0.65001
P05164	Myeloperoxidase OS=Homo sapiens OX=9606 GN=MPO PE=1 SV=1	MPO	83.868	23.1	16	13	27	1.375	0.588657
O15305	Phosphomannomutase 2 OS=Homo sapiens OX=9606 GN=PMM2 PE=1 SV=1	PMM2	28.082	34.1	8	7	11	0.824	0.301302
Q96BP3	Peptidylprolyl isomerase domain and WD repeat-containing protein 1 OS=Homo sapiens OX=9606 GN=PPWD1 PE=1 SV=1	PPWD1	73.574	7.9	6	6	6	0.866	0.296172
P35080	Profilin-2 OS=Homo sapiens OX=9606 GN=PFN2 PE=1 SV=3	PFN2	15.046	17.9	2	2	3	0.921	0.579705
O94906	Pre-mRNA-processing factor 6 OS=Homo sapiens OX=9606 GN=PRPF6 PE=1 SV=1	PRPF6	106.92	11.6	11	11	11	0.935	0.305387
Q9P0P0	E3 ubiquitin-protein ligase RNF181 OS=Homo sapiens OX=9606 GN=RNF181 PE=1 SV=1	RNF181	17.909	5.9	1	1	1
P02743	Serum amyloid P-component OS=Homo sapiens OX=9606 GN=APCS PE=1 SV=2	APCS	25.387	38.6	8	8	17	1.421	0.537149
P62306	Small nuclear ribonucleoprotein F OS=Homo sapiens OX=9606 GN=SNRPF PE=1 SV=1	SNRPF	9.7251	9.3	1	1	2	1.032	0.788344
P62308	Small nuclear ribonucleoprotein G OS=Homo sapiens OX=9606 GN=SNRPG PE=1 SV=1	SNRPG	8.496	18.4	2	2	3	0.661	0.324308
Q15437	Protein transport protein Sec23B OS=Homo sapiens OX=9606 GN=SEC23B PE=1 SV=2	SEC23B	86.478	26.3	15	14	17	0.824	0.516454
P60059	Protein transport protein Sec61 subunit gamma OS=Homo sapiens OX=9606 GN=SEC61G PE=1 SV=1	SEC61G	7.7412	19.1	1	1	1	0.852	0.586808
P82930	28S ribosomal protein S34, mitochondrial OS=Homo sapiens OX=9606 GN=MRPS34 PE=1 SV=2	MRPS34	25.65	12.8	3	3	3	0.944	0.756269
Q6KCM7	Calcium-binding mitochondrial carrier protein SCaMC-2 OS=Homo sapiens OX=9606 GN=SLC25A25 PE=1 SV=1	SLC25A25	52.662	3.4	2	1	2	0.985	0.871991
O00560	Syntenin-1 OS=Homo sapiens OX=9606 GN=SDCBP PE=1 SV=1	SDCBP	32.444	16.8	3	3	4	0.97	0.767748
P31949	Protein S100-A11 OS=Homo sapiens OX=9606 GN=S100A11 PE=1 SV=2	S100A11	11.74	46.7	5	5	23	1.138	0.432686
Q92665	28S ribosomal protein S31, mitochondrial OS=Homo sapiens OX=9606 GN=MRPS31 PE=1 SV=3	MRPS31	45.318	4.6	1	1	1	0.678	0.0505924
Q92629	Delta-sarcoglycan OS=Homo sapiens OX=9606 GN=SGCD PE=1 SV=2	SGCD	32.071	20.8	6	6	8	0.956	0.995422
Q6P3W7	SCY1-like protein 2 OS=Homo sapiens OX=9606 GN=SCYL2 PE=1 SV=1	SCYL2	103.71	5.6	4	4	4	0.948	0.56184
Q9Y371	Endophilin-B1 OS=Homo sapiens OX=9606 GN=SH3GLB1 PE=1 SV=1	SH3GLB1	40.796	17	6	5	10	1.095	0.206479
Q9GZT3	SRA stem-loop-interacting RNA-binding protein, mitochondrial OS=Homo sapiens OX=9606 GN=SLIRP PE=1 SV=1	SLIRP	12.349	39.4	4	4	6	1.029	0.809146
Q16637	Survival motor neuron protein OS=Homo sapiens OX=9606 GN=SMN1 PE=1 SV=1	SMN1	31.848	4.1	1	1	1	0.77	0.166678
Q07955	Serine/arginine-rich splicing factor 1 OS=Homo sapiens OX=9606 GN=SRSF1 PE=1 SV=2	SRSF1	27.744	37.1	9	9	19	0.913	0.272049
Q14515	SPARC-like protein 1 OS=Homo sapiens OX=9606 GN=SPARCL1 PE=1 SV=2	SPARCL1	75.207	14.5	7	7	9	0.982	0.955292
Q9UNH7	Sorting nexin-6 OS=Homo sapiens OX=9606 GN=SNX6 PE=1 SV=1	SNX6	46.648	26.1	10	9	14	0.995	0.921825
Q13425	Beta-2-syntrophin OS=Homo sapiens OX=9606 GN=SNTB2 PE=1 SV=1	SNTB2	57.949	25.2	11	10	12	0.949	0.505263
O75635	Serpin B7 OS=Homo sapiens OX=9606 GN=SERPINB7 PE=1 SV=1	SERPINB7	42.904	2.6	1	1	1	0.644	0.195464
Q9UNK0	Syntaxin-8 OS=Homo sapiens OX=9606 GN=STX8 PE=1 SV=2	STX8	26.906	14	3	3	4	1.129	0.108715
Q13043	Serine/threonine-protein kinase 4 OS=Homo sapiens OX=9606 GN=STK4 PE=1 SV=2	STK4	55.63	15.8	7	4	8	0.932	0.478403
P49588	Alanine--tRNA ligase, cytoplasmic OS=Homo sapiens OX=9606 GN=AARS1 PE=1 SV=2	AARS1	106.81	33.5	27	27	43	0.939	0.521187
O94901	SUN domain-containing protein 1 OS=Homo sapiens OX=9606 GN=SUN1 PE=1 SV=3	SUN1	90.063	15.3	10	9	12	0.939	0.336613
O75558	Syntaxin-11 OS=Homo sapiens OX=9606 GN=STX11 PE=1 SV=1	STX11	33.195	4.9	1	1	1	0.92	0.23697
P27105	Erythrocyte band 7 integral membrane protein OS=Homo sapiens OX=9606 GN=STOM PE=1 SV=3	STOM	31.73	33.7	7	7	22	0.964	0.549763
Q16563	Synaptophysin-like protein 1 OS=Homo sapiens OX=9606 GN=SYPL1 PE=1 SV=1	SYPL1	28.565	5.8	1	1	3	0.875	0.0839217
O95759	TBC1 domain family member 8 OS=Homo sapiens OX=9606 GN=TBC1D8 PE=1 SV=3	TBC1D8	130.83	1.1	1	1	1	0.724	0.063641
O60343	TBC1 domain family member 4 OS=Homo sapiens OX=9606 GN=TBC1D4 PE=1 SV=2	TBC1D4	146.56	1.2	1	1	1	0.886	0.51014
Q99832	T-complex protein 1 subunit eta OS=Homo sapiens OX=9606 GN=CCT7 PE=1 SV=2	CCT7	59.366	37.2	19	19	27	1.023	0.630264
O60784	Target of Myb protein 1 OS=Homo sapiens OX=9606 GN=TOM1 PE=1 SV=2	TOM1	53.818	12.4	6	6	8	1.044	0.529809
Q8N4H5	Mitochondrial import receptor subunit TOM5 homolog OS=Homo sapiens OX=9606 GN=TOMM5 PE=1 SV=1	TOMM5	6.0352	49	3	3	4	0.99	0.863277
Q15154	Pericentriolar material 1 protein OS=Homo sapiens OX=9606 GN=PCM1 PE=1 SV=5	PCM1	228.54	2.3	5	5	6	0.983	0.814988
Q6UW63	Protein O-glucosyltransferase 2 OS=Homo sapiens OX=9606 GN=POGLUT2 PE=1 SV=1	POGLUT2	58.042	6	3	3	3	0.758	0.688091
P17858	ATP-dependent 6-phosphofructokinase, liver type OS=Homo sapiens OX=9606 GN=PFKL PE=1 SV=6	PFKL	85.018	26	18	14	38	0.999	0.995447
Q96G03	Phosphoglucomutase-2 OS=Homo sapiens OX=9606 GN=PGM2 PE=1 SV=4	PGM2	68.283	28.6	16	16	27	0.949	0.477777
P15735	Phosphorylase b kinase gamma catalytic chain, liver/testis isoform OS=Homo sapiens OX=9606 GN=PHKG2 PE=1 SV=1	PHKG2	46.442	8.9	3	3	3	0.958	0.600303
Q8TCS8	Polyribonucleotide nucleotidyltransferase 1, mitochondrial OS=Homo sapiens OX=9606 GN=PNPT1 PE=1 SV=2	PNPT1	85.95	11.5	9	9	10	0.934	0.466453
P14927	Cytochrome b-c1 complex subunit 7 OS=Homo sapiens OX=9606 GN=UQCRB PE=1 SV=2	UQCRB	13.53	36.9	4	4	7	0.856	0.121013
O75884	Serine hydrolase RBBP9 OS=Homo sapiens OX=9606 GN=RBBP9 PE=1 SV=2	RBBP9	21	11.8	1	1	1
P61019	Ras-related protein Rab-2A OS=Homo sapiens OX=9606 GN=RAB2A PE=1 SV=1	RAB2A	23.545	47.2	10	5	22	1.084	0.323871
Q96HR9	Receptor expression-enhancing protein 6 OS=Homo sapiens OX=9606 GN=REEP6 PE=1 SV=2	REEP6	23.418	8.5	2	2	2	0.788	0.385778
Q92804	TATA-binding protein-associated factor 2N OS=Homo sapiens OX=9606 GN=TAF15 PE=1 SV=1	TAF15	61.829	22.5	6	4	9	0.985	0.813817
Q06587	E3 ubiquitin-protein ligase RING1 OS=Homo sapiens OX=9606 GN=RING1 PE=1 SV=2	RING1	42.429	6.7	2	2	2	0.823	0.0327793
Q2PPJ7	Ral GTPase-activating protein subunit alpha-2 OS=Homo sapiens OX=9606 GN=RALGAPA2 PE=1 SV=2	RALGAPA2	210.77	1.3	2	2	2	0.936	0.547033
P62906	60S ribosomal protein L10a OS=Homo sapiens OX=9606 GN=RPL10A PE=1 SV=2	RPL10A	24.831	30.9	6	6	24	0.849	0.282294
Q5T653	39S ribosomal protein L2, mitochondrial OS=Homo sapiens OX=9606 GN=MRPL2 PE=1 SV=2	MRPL2	33.3	6.2	2	2	2	0.928	0.691777
Q63HN8	E3 ubiquitin-protein ligase RNF213 OS=Homo sapiens OX=9606 GN=RNF213 PE=1 SV=3	RNF213	591.4	9.2	47	47	52	0.891	0.372239
O75792	Ribonuclease H2 subunit A OS=Homo sapiens OX=9606 GN=RNASEH2A PE=1 SV=2	RNASEH2A	33.395	10.7	3	3	3	0.877	0.225978
P10155	60 kDa SS-A/Ro ribonucleoprotein OS=Homo sapiens OX=9606 GN=RO60 PE=1 SV=2	RO60	60.67	29.2	14	14	23	0.946	0.120317
P05423	DNA-directed RNA polymerase III subunit RPC4 OS=Homo sapiens OX=9606 GN=POLR3D PE=1 SV=2	POLR3D	44.395	2.3	1	1	1
Q96E11	Ribosome-recycling factor, mitochondrial OS=Homo sapiens OX=9606 GN=MRRF PE=1 SV=1	MRRF	29.277	8.8	3	3	3	0.96	0.641184
Q9BWH6	RNA polymerase II-associated protein 1 OS=Homo sapiens OX=9606 GN=RPAP1 PE=1 SV=3	RPAP1	152.75	1.3	2	2	2	1.191	0.0754222
P42677	40S ribosomal protein S27 OS=Homo sapiens OX=9606 GN=RPS27 PE=1 SV=3	RPS27	9.461	39.3	3	1	10	0.698	0.248658
P62081	40S ribosomal protein S7 OS=Homo sapiens OX=9606 GN=RPS7 PE=1 SV=1	RPS7	22.127	17	4	4	8	0.997	0.89892
P31641	Sodium- and chloride-dependent taurine transporter OS=Homo sapiens OX=9606 GN=SLC6A6 PE=1 SV=2	SLC6A6	69.829	1.5	1	1	1
O43819	Protein SCO2 homolog, mitochondrial OS=Homo sapiens OX=9606 GN=SCO2 PE=1 SV=3	SCO2	29.81	3	1	1	1	0.654	0.185619
P82663	28S ribosomal protein S25, mitochondrial OS=Homo sapiens OX=9606 GN=MRPS25 PE=1 SV=1	MRPS25	20.116	4	1	1	2	0.686	0.158857
P04278	Sex hormone-binding globulin OS=Homo sapiens OX=9606 GN=SHBG PE=1 SV=2	SHBG	43.779	3	1	1	1	0.991	0.92117
Q9UHD8	Septin-9 OS=Homo sapiens OX=9606 GN=SEPTIN9 PE=1 SV=2	SEPTIN9	65.401	31.4	19	19	32	1.071	0.125508
O43765	Small glutamine-rich tetratricopeptide repeat-containing protein alpha OS=Homo sapiens OX=9606 GN=SGTA PE=1 SV=1	SGTA	34.063	24.6	7	7	9	0.89	0.192411
Q8WW59	SPRY domain-containing protein 4 OS=Homo sapiens OX=9606 GN=SPRYD4 PE=1 SV=2	SPRYD4	23.128	10.1	2	2	2	0.928	0.576152
Q07889	Son of sevenless homolog 1 OS=Homo sapiens OX=9606 GN=SOS1 PE=1 SV=1	SOS1	152.46	1.7	3	3	3	0.91	0.206171
Q9H4F8	SPARC-related modular calcium-binding protein 1 OS=Homo sapiens OX=9606 GN=SMOC1 PE=1 SV=1	SMOC1	48.162	4.1	2	2	2
Q08945	FACT complex subunit SSRP1 OS=Homo sapiens OX=9606 GN=SSRP1 PE=1 SV=1	SSRP1	81.074	10.3	7	7	9	0.842	0.0231382
Q13247	Serine/arginine-rich splicing factor 6 OS=Homo sapiens OX=9606 GN=SRSF6 PE=1 SV=2	SRSF6	39.586	10.2	4	3	5	0.704	0.108777
Q15005	Signal peptidase complex subunit 2 OS=Homo sapiens OX=9606 GN=SPCS2 PE=1 SV=3	SPCS2	25.003	24.3	4	4	5	1.102	0.172753
O15260	Surfeit locus protein 4 OS=Homo sapiens OX=9606 GN=SURF4 PE=1 SV=3	SURF4	30.394	14.9	4	4	9	1.184	0.129235
P50225	Sulfotransferase 1A1 OS=Homo sapiens OX=9606 GN=SULT1A1 PE=1 SV=3	SULT1A1	34.165	24.7	7	3	10	0.829	0.474
Q96A49	Synapse-associated protein 1 OS=Homo sapiens OX=9606 GN=SYAP1 PE=1 SV=1	SYAP1	39.933	20.7	7	7	7	1.035	0.767873
Q6XYQ8	Synaptotagmin-10 OS=Homo sapiens OX=9606 GN=SYT10 PE=2 SV=1	SYT10	59.126	1.5	1	1	1	0.902	0.253828
P01033	Metalloproteinase inhibitor 1 OS=Homo sapiens OX=9606 GN=TIMP1 PE=1 SV=1	TIMP1	23.171	40.1	6	6	11	1.192	0.462033
Q8NBN3	Transmembrane protein 87A OS=Homo sapiens OX=9606 GN=TMEM87A PE=1 SV=3	TMEM87A	63.429	5	2	2	2	1.032	0.69293
Q6ZXV5	Protein O-mannosyl-transferase TMTC3 OS=Homo sapiens OX=9606 GN=TMTC3 PE=1 SV=2	TMTC3	104.01	10.1	9	9	9	1.029	0.668953
Q9HC07	Transmembrane protein 165 OS=Homo sapiens OX=9606 GN=TMEM165 PE=1 SV=1	TMEM165	34.905	5.9	1	1	1
Q92544	Transmembrane 9 superfamily member 4 OS=Homo sapiens OX=9606 GN=TM9SF4 PE=1 SV=2	TM9SF4	74.518	7.9	5	5	5	0.925	0.555813
Q15025	TNFAIP3-interacting protein 1 OS=Homo sapiens OX=9606 GN=TNIP1 PE=1 SV=2	TNIP1	71.863	1.3	1	1	1	1.007	0.967589
Q5SNT2	Transmembrane protein 201 OS=Homo sapiens OX=9606 GN=TMEM201 PE=1 SV=1	TMEM201	72.235	5.6	3	3	3	0.9	0.0690788
O95182	NADH dehydrogenase [ubiquinone] 1 alpha subcomplex subunit 7 OS=Homo sapiens OX=9606 GN=NDUFA7 PE=1 SV=3	NDUFA7	12.551	15.9	2	2	2	0.953	0.258964
O95299	NADH dehydrogenase [ubiquinone] 1 alpha subcomplex subunit 10, mitochondrial OS=Homo sapiens OX=9606 GN=NDUFA10 PE=1 SV=1	NDUFA10	40.75	5.9	2	2	4	0.909	0.373798
Q8WXR4	Myosin-IIIb OS=Homo sapiens OX=9606 GN=MYO3B PE=2 SV=4	MYO3B	151.83	0.7	1	1	1	1.222	0.188422
P35580	Myosin-10 OS=Homo sapiens OX=9606 GN=MYH10 PE=1 SV=3	MYH10	229	31.2	59	38	131	1.293	0.042106
P60660	Myosin light polypeptide 6 OS=Homo sapiens OX=9606 GN=MYL6 PE=1 SV=2	MYL6	16.93	52.3	8	6	37	0.881	0.60264
Q9GZT8	NIF3-like protein 1 OS=Homo sapiens OX=9606 GN=NIF3L1 PE=1 SV=2	NIF3L1	41.968	12.7	6	6	6	0.853	0.247845
Q5SY16	Polynucleotide 5'-hydroxyl-kinase NOL9 OS=Homo sapiens OX=9606 GN=NOL9 PE=1 SV=1	NOL9	79.322	3.7	2	2	2
Q9BQG2	Peroxisomal NADH pyrophosphatase NUDT12 OS=Homo sapiens OX=9606 GN=NUDT12 PE=1 SV=1	NUDT12	52.075	5.4	2	2	2	1.011	0.78639
Q9UKK9	ADP-sugar pyrophosphatase OS=Homo sapiens OX=9606 GN=NUDT5 PE=1 SV=1	NUDT5	24.327	30.1	7	7	14	0.978	0.884712
Q13438	Protein OS-9 OS=Homo sapiens OX=9606 GN=OS9 PE=1 SV=1	OS9	75.561	11.2	6	6	7	0.812	0.152412
Q9H792	Inactive tyrosine-protein kinase PEAK1 OS=Homo sapiens OX=9606 GN=PEAK1 PE=1 SV=4	PEAK1	193.1	1.3	2	2	2	0.936	0.680524
P54750	Calcium/calmodulin-dependent 3',5'-cyclic nucleotide phosphodiesterase 1A OS=Homo sapiens OX=9606 GN=PDE1A PE=1 SV=2	PDE1A	61.251	2.1	1	1	1	0.725	0.323938
O14737	Programmed cell death protein 5 OS=Homo sapiens OX=9606 GN=PDCD5 PE=1 SV=3	PDCD5	14.285	28	3	3	3	1.104	0.431993
Q9HBL7	Plasminogen receptor (KT) OS=Homo sapiens OX=9606 GN=PLGRKT PE=1 SV=1	PLGRKT	17.201	6.1	1	1	1	0.779	0.0994624
Q13393	Phospholipase D1 OS=Homo sapiens OX=9606 GN=PLD1 PE=1 SV=1	PLD1	124.18	1.7	2	2	2	0.921	0.40554
Q99541	Perilipin-2 OS=Homo sapiens OX=9606 GN=PLIN2 PE=1 SV=2	PLIN2	48.075	5.5	3	3	3	0.939	0.704914
Q9UBF8	Phosphatidylinositol 4-kinase beta OS=Homo sapiens OX=9606 GN=PI4KB PE=1 SV=1	PI4KB	91.378	2.1	1	1	1	0.892	0.629038
Q9Y446	Plakophilin-3 OS=Homo sapiens OX=9606 GN=PKP3 PE=1 SV=1	PKP3	87.081	16.8	11	11	14	0.996	0.974348
Q8WWQ0	PH-interacting protein OS=Homo sapiens OX=9606 GN=PHIP PE=1 SV=2	PHIP	206.69	2.4	4	4	4	0.959	0.48244
Q9NRX1	RNA-binding protein PNO1 OS=Homo sapiens OX=9606 GN=PNO1 PE=1 SV=1	PNO1	27.924	13.5	3	3	3	1.177	0.757055
Q06830	Peroxiredoxin-1 OS=Homo sapiens OX=9606 GN=PRDX1 PE=1 SV=1	PRDX1	22.11	50.8	11	7	37	1.044	0.6052
Q96M27	Protein PRRC1 OS=Homo sapiens OX=9606 GN=PRRC1 PE=1 SV=1	PRRC1	46.701	10.3	5	5	8	1.183	0.386538
O43172	U4/U6 small nuclear ribonucleoprotein Prp4 OS=Homo sapiens OX=9606 GN=PRPF4 PE=1 SV=2	PRPF4	58.449	15.1	6	6	7	0.903	0.182746
Q15257	Serine/threonine-protein phosphatase 2A activator OS=Homo sapiens OX=9606 GN=PTPA PE=1 SV=3	PTPA	40.667	14.2	4	4	7	0.944	0.494064
Q15042	Rab3 GTPase-activating protein catalytic subunit OS=Homo sapiens OX=9606 GN=RAB3GAP1 PE=1 SV=3	RAB3GAP1	110.52	11.6	9	9	10	0.984	0.788712
P54727	UV excision repair protein RAD23 homolog B OS=Homo sapiens OX=9606 GN=RAD23B PE=1 SV=1	RAD23B	43.171	23.5	9	6	16	0.936	0.120677
Q9HD89	Resistin OS=Homo sapiens OX=9606 GN=RETN PE=1 SV=1	RETN	11.419	21.3	2	2	3	1.164	0.39232
Q8IZV5	Retinol dehydrogenase 10 OS=Homo sapiens OX=9606 GN=RDH10 PE=1 SV=1	RDH10	38.087	2.3	1	1	1	0.87	0.917403
Q6ZUM4	Rho GTPase-activating protein 27 OS=Homo sapiens OX=9606 GN=ARHGAP27 PE=1 SV=3	ARHGAP27	98.395	2.4	2	2	2	0.941	0.725383
P51606	N-acylglucosamine 2-epimerase OS=Homo sapiens OX=9606 GN=RENBP PE=1 SV=2	RENBP	48.83	12.6	6	6	6	0.832	0.0649568
Q14699	Raftlin OS=Homo sapiens OX=9606 GN=RFTN1 PE=1 SV=4	RFTN1	63.145	12.8	6	6	7	0.92	0.417689
P13489	Ribonuclease inhibitor OS=Homo sapiens OX=9606 GN=RNH1 PE=1 SV=2	RNH1	49.973	30.6	14	14	30	0.868	0.102904
Q6NTF9	Rhomboid domain-containing protein 2 OS=Homo sapiens OX=9606 GN=RHBDD2 PE=1 SV=2	RHBDD2	39.202	2.5	1	1	1	0.995	0.895058
O94855	Protein transport protein Sec24D OS=Homo sapiens OX=9606 GN=SEC24D PE=1 SV=2	SEC24D	113.01	20.3	18	18	22	1.038	0.535504
Q92541	RNA polymerase-associated protein RTF1 homolog OS=Homo sapiens OX=9606 GN=RTF1 PE=1 SV=4	RTF1	80.313	5.6	5	5	5	0.997	0.953178
Q9Y3D3	28S ribosomal protein S16, mitochondrial OS=Homo sapiens OX=9606 GN=MRPS16 PE=1 SV=1	MRPS16	15.345	13.1	1	1	1	1.078	0.163091
Q92552	28S ribosomal protein S27, mitochondrial OS=Homo sapiens OX=9606 GN=MRPS27 PE=1 SV=3	MRPS27	47.611	4.8	2	2	3	0.974	0.795847
Q92599	Septin-8 OS=Homo sapiens OX=9606 GN=SEPTIN8 PE=1 SV=4	SEPTIN8	55.756	20.3	9	6	16	1.079	0.0122378
Q86TU7	Actin-histidine N-methyltransferase OS=Homo sapiens OX=9606 GN=SETD3 PE=1 SV=1	SETD3	67.256	11.1	5	5	6	0.86	0.163782
O76094	Signal recognition particle subunit SRP72 OS=Homo sapiens OX=9606 GN=SRP72 PE=1 SV=3	SRP72	74.605	29.1	17	17	20	0.931	0.517557
Q9H3U7	SPARC-related modular calcium-binding protein 2 OS=Homo sapiens OX=9606 GN=SMOC2 PE=1 SV=2	SMOC2	49.674	8.3	3	3	3	1.492	0.27728
Q05519	Serine/arginine-rich splicing factor 11 OS=Homo sapiens OX=9606 GN=SRSF11 PE=1 SV=1	SRSF11	53.542	6.6	2	2	2	0.95	0.766128
Q8WV41	Sorting nexin-33 OS=Homo sapiens OX=9606 GN=SNX33 PE=1 SV=1	SNX33	65.264	2.8	2	2	2	1.084	0.838826
P36952	Serpin B5 OS=Homo sapiens OX=9606 GN=SERPINB5 PE=1 SV=2	SERPINB5	42.1	45.3	15	15	31	2.56	0.146724
P12931	Proto-oncogene tyrosine-protein kinase Src OS=Homo sapiens OX=9606 GN=SRC PE=1 SV=3	SRC	59.834	24.1	11	8	13	0.992	0.950152
Q9UMY4	Sorting nexin-12 OS=Homo sapiens OX=9606 GN=SNX12 PE=1 SV=4	SNX12	18.884	39.5	7	5	14	0.923	0.309018
O95721	Synaptosomal-associated protein 29 OS=Homo sapiens OX=9606 GN=SNAP29 PE=1 SV=1	SNAP29	28.97	15.5	3	3	3	0.869	0.309772
Q15208	Serine/threonine-protein kinase 38 OS=Homo sapiens OX=9606 GN=STK38 PE=1 SV=1	STK38	54.19	10.3	6	4	6	1.101	0.18771
O95630	STAM-binding protein OS=Homo sapiens OX=9606 GN=STAMBP PE=1 SV=1	STAMBP	48.076	13.2	5	5	5	0.98	0.768116
Q9H999	Pantothenate kinase 3 OS=Homo sapiens OX=9606 GN=PANK3 PE=1 SV=1	PANK3	41.094	1.9	1	1	1	0.815	0.278393
P49585	Choline-phosphate cytidylyltransferase A OS=Homo sapiens OX=9606 GN=PCYT1A PE=1 SV=2	PCYT1A	41.731	15.3	6	6	6	0.955	0.534788
O00764	Pyridoxal kinase OS=Homo sapiens OX=9606 GN=PDXK PE=1 SV=1	PDXK	35.102	27.6	8	8	13	0.987	0.90251
Q9Y342	Plasmolipin OS=Homo sapiens OX=9606 GN=PLLP PE=1 SV=1	PLLP	19.986	12.6	1	1	1	1.023	0.970722
P18669	Phosphoglycerate mutase 1 OS=Homo sapiens OX=9606 GN=PGAM1 PE=1 SV=2	PGAM1	28.804	46.9	11	11	50	1.113	0.27555
P35232	Prohibitin OS=Homo sapiens OX=9606 GN=PHB PE=1 SV=1	PHB	29.804	33.1	8	8	15	0.938	0.489332
Q8IZ21	Phosphatase and actin regulator 4 OS=Homo sapiens OX=9606 GN=PHACTR4 PE=1 SV=1	PHACTR4	78.21	2	1	1	1	1.111	0.52446
P53816	Phospholipase A and acyltransferase 3 OS=Homo sapiens OX=9606 GN=PLAAT3 PE=1 SV=2	PLAAT3	17.936	16	2	2	2	0.743	0.110828
O15212	Prefoldin subunit 6 OS=Homo sapiens OX=9606 GN=PFDN6 PE=1 SV=1	PFDN6	14.582	16.3	2	2	2	0.869	0.32889
Q9Y237	Peptidyl-prolyl cis-trans isomerase NIMA-interacting 4 OS=Homo sapiens OX=9606 GN=PIN4 PE=1 SV=1	PIN4	13.81	9.2	1	1	1	1.02	0.783965
P00491	Purine nucleoside phosphorylase OS=Homo sapiens OX=9606 GN=PNP PE=1 SV=2	PNP	32.118	49.5	13	13	26	0.954	0.805998
Q92733	Proline-rich protein PRCC OS=Homo sapiens OX=9606 GN=PRCC PE=1 SV=1	PRCC	52.417	5.9	2	2	2	0.977	0.874927
P28072	Proteasome subunit beta type-6 OS=Homo sapiens OX=9606 GN=PSMB6 PE=1 SV=4	PSMB6	25.357	19.7	5	5	6	0.935	0.440255
P24386	Rab proteins geranylgeranyltransferase component A 1 OS=Homo sapiens OX=9606 GN=CHM PE=1 SV=3	CHM	73.475	5.1	4	4	4	0.638	0.283246
Q5T6V5	Queuosine salvage protein OS=Homo sapiens OX=9606 GN=C9orf64 PE=1 SV=1	C9orf64	39.028	14.7	6	6	7	0.982	0.61498
P17812	CTP synthase 1 OS=Homo sapiens OX=9606 GN=CTPS1 PE=1 SV=2	CTPS1	66.69	13	8	7	9	0.844	0.226858
Q9BZG1	Ras-related protein Rab-34 OS=Homo sapiens OX=9606 GN=RAB34 PE=1 SV=1	RAB34	29.044	14.3	3	3	4	1.061	0.581158
O95294	RasGAP-activating-like protein 1 OS=Homo sapiens OX=9606 GN=RASAL1 PE=1 SV=3	RASAL1	90.015	2	1	1	1	0.875	0.571096
Q9NW13	RNA-binding protein 28 OS=Homo sapiens OX=9606 GN=RBM28 PE=1 SV=3	RBM28	85.737	4.3	3	3	3	0.939	0.730115
Q8TB24	Ras and Rab interactor 3 OS=Homo sapiens OX=9606 GN=RIN3 PE=1 SV=4	RIN3	107.85	1.5	1	1	1	1.319	0.0282916
P62750	60S ribosomal protein L23a OS=Homo sapiens OX=9606 GN=RPL23A PE=1 SV=1	RPL23A	17.695	30.8	6	6	15	0.89	0.359265
Q8N5N7	39S ribosomal protein L50, mitochondrial OS=Homo sapiens OX=9606 GN=MRPL50 PE=1 SV=2	MRPL50	18.325	13.9	2	2	2	0.829	0.401556
Q9Y4G8	Rap guanine nucleotide exchange factor 2 OS=Homo sapiens OX=9606 GN=RAPGEF2 PE=1 SV=1	RAPGEF2	167.41	0.6	1	1	1	1.146	0.350176
Q14690	Protein RRP5 homolog OS=Homo sapiens OX=9606 GN=PDCD11 PE=1 SV=3	PDCD11	208.7	2.7	6	6	6	0.857	0.37841
P62277	40S ribosomal protein S13 OS=Homo sapiens OX=9606 GN=RPS13 PE=1 SV=2	RPS13	17.222	53.6	9	9	10	0.98	0.774515
P62269	40S ribosomal protein S18 OS=Homo sapiens OX=9606 GN=RPS18 PE=1 SV=3	RPS18	17.718	35.5	6	6	13	1.043	0.668462
Q96GQ5	RUS1 family protein C16orf58 OS=Homo sapiens OX=9606 GN=C16orf58 PE=1 SV=2	C16orf58	51.017	10.7	5	5	8	0.933	0.559677
Q9BY42	Replication termination factor 2 OS=Homo sapiens OX=9606 GN=RTF2 PE=1 SV=3	RTF2	33.886	3.3	1	1	1
P35542	Serum amyloid A-4 protein OS=Homo sapiens OX=9606 GN=SAA4 PE=1 SV=2	SAA4	14.746	27.7	4	4	5	1.144	0.557129
P08621	U1 small nuclear ribonucleoprotein 70 kDa OS=Homo sapiens OX=9606 GN=SNRNP70 PE=1 SV=2	SNRNP70	51.556	15.6	7	7	15	0.852	0.212249
Q6IA17	Single Ig IL-1-related receptor OS=Homo sapiens OX=9606 GN=SIGIRR PE=1 SV=3	SIGIRR	45.679	2.7	1	1	1	0.755	0.106018
Q96ST3	Paired amphipathic helix protein Sin3a OS=Homo sapiens OX=9606 GN=SIN3A PE=1 SV=2	SIN3A	145.17	3.2	4	4	4	0.96	0.670784
Q5HYK7	SH3 domain-containing protein 19 OS=Homo sapiens OX=9606 GN=SH3D19 PE=1 SV=2	SH3D19	86.524	5.8	5	5	7	1.051	0.496105
O43175	D-3-phosphoglycerate dehydrogenase OS=Homo sapiens OX=9606 GN=PHGDH PE=1 SV=4	PHGDH	56.65	26.1	11	11	15	0.832	0.595765
Q9Y617	Phosphoserine aminotransferase OS=Homo sapiens OX=9606 GN=PSAT1 PE=1 SV=2	PSAT1	40.422	10.5	4	4	6	0.697	0.382393
P84022	Mothers against decapentaplegic homolog 3 OS=Homo sapiens OX=9606 GN=SMAD3 PE=1 SV=1	SMAD3	48.08	10.6	4	2	5	0.883	0.423294
Q99717	Mothers against decapentaplegic homolog 5 OS=Homo sapiens OX=9606 GN=SMAD5 PE=1 SV=1	SMAD5	52.258	6.9	3	2	3	0.973	0.964784
Q13813	Spectrin alpha chain, non-erythrocytic 1 OS=Homo sapiens OX=9606 GN=SPTAN1 PE=1 SV=3	SPTAN1	284.54	45.6	108	108	213	1.016	0.895529
Q9Y6N5	Sulfide:quinone oxidoreductase, mitochondrial OS=Homo sapiens OX=9606 GN=SQOR PE=1 SV=1	SQOR	49.96	46.2	21	21	34	0.992	0.976296
P52630	Signal transducer and activator of transcription 2 OS=Homo sapiens OX=9606 GN=STAT2 PE=1 SV=1	STAT2	97.915	10.5	8	8	11	0.976	0.651528
P42226	Signal transducer and activator of transcription 6 OS=Homo sapiens OX=9606 GN=STAT6 PE=1 SV=1	STAT6	94.134	3.2	3	3	4	0.935	0.204206
Q12846	Syntaxin-4 OS=Homo sapiens OX=9606 GN=STX4 PE=1 SV=2	STX4	34.18	10.4	3	3	3	0.875	0.185203
Q9Y4R8	Telomere length regulation protein TEL2 homolog OS=Homo sapiens OX=9606 GN=TELO2 PE=1 SV=2	TELO2	91.746	1	1	1	1	0.665	0.205452
Q99426	Tubulin-folding cofactor B OS=Homo sapiens OX=9606 GN=TBCB PE=1 SV=2	TBCB	27.325	16.4	5	5	8	0.959	0.315442
P40227	T-complex protein 1 subunit zeta OS=Homo sapiens OX=9606 GN=CCT6A PE=1 SV=3	CCT6A	58.024	19	10	10	18	0.933	0.260386
Q14919	Dr1-associated corepressor OS=Homo sapiens OX=9606 GN=DRAP1 PE=1 SV=3	DRAP1	22.35	10.2	2	2	4	1.054	0.345304
Q9HCD5	Nuclear receptor coactivator 5 OS=Homo sapiens OX=9606 GN=NCOA5 PE=1 SV=2	NCOA5	65.536	8.8	4	4	5	0.844	0.179752
P28331	NADH-ubiquinone oxidoreductase 75 kDa subunit, mitochondrial OS=Homo sapiens OX=9606 GN=NDUFS1 PE=1 SV=3	NDUFS1	79.467	27.6	16	16	20	1.018	0.750045
Q9Y2G5	GDP-fucose protein O-fucosyltransferase 2 OS=Homo sapiens OX=9606 GN=POFUT2 PE=1 SV=3	POFUT2	49.975	11.2	5	5	5	0.853	0.303745
P05165	Propionyl-CoA carboxylase alpha chain, mitochondrial OS=Homo sapiens OX=9606 GN=PCCA PE=1 SV=4	PCCA	80.058	13.5	9	9	10	0.854	0.477376
Q9NVV4	Poly(A) RNA polymerase, mitochondrial OS=Homo sapiens OX=9606 GN=MTPAP PE=1 SV=1	MTPAP	66.171	5.7	4	4	4	0.864	0.316867
Q15365	Poly(rC)-binding protein 1 OS=Homo sapiens OX=9606 GN=PCBP1 PE=1 SV=2	PCBP1	37.497	46.1	12	7	39	0.994	0.913017
P01298	Pancreatic prohormone OS=Homo sapiens OX=9606 GN=PPY PE=1 SV=1	PPY	10.445	14.7	2	2	3	0.431	0.363096
Q99943	1-acyl-sn-glycerol-3-phosphate acyltransferase alpha OS=Homo sapiens OX=9606 GN=AGPAT1 PE=1 SV=2	AGPAT1	31.716	3.2	1	1	1	1.03	0.738572
Q9GZP4	PITH domain-containing protein 1 OS=Homo sapiens OX=9606 GN=PITHD1 PE=1 SV=1	PITHD1	24.178	10	2	2	2	1.082	0.484286
Q9H0N5	Pterin-4-alpha-carbinolamine dehydratase 2 OS=Homo sapiens OX=9606 GN=PCBD2 PE=1 SV=4	PCBD2	14.365	11.5	1	1	1	1.001	0.909305
Q9NRX4	14 kDa phosphohistidine phosphatase OS=Homo sapiens OX=9606 GN=PHPT1 PE=1 SV=1	PHPT1	13.832	19.2	2	2	2	1.11	0.387896
P61758	Prefoldin subunit 3 OS=Homo sapiens OX=9606 GN=VBP1 PE=1 SV=4	VBP1	22.626	20.3	4	4	6	1.063	0.533792
Q08209	Serine/threonine-protein phosphatase 2B catalytic subunit alpha isoform OS=Homo sapiens OX=9606 GN=PPP3CA PE=1 SV=1	PPP3CA	58.687	19.4	9	5	12	1.08	0.514024
P27169	Serum paraoxonase/arylesterase 1 OS=Homo sapiens OX=9606 GN=PON1 PE=1 SV=3	PON1	39.731	7	2	2	4	1.13	0.66362
Q92932	Receptor-type tyrosine-protein phosphatase N2 OS=Homo sapiens OX=9606 GN=PTPRN2 PE=1 SV=2	PTPRN2	111.27	1.6	1	1	1	0.979	0.89987
Q9BRX8	Peroxiredoxin-like 2A OS=Homo sapiens OX=9606 GN=PRXL2A PE=1 SV=3	PRXL2A	25.764	22.7	5	5	7	1.119	0.575178
O95456	Proteasome assembly chaperone 1 OS=Homo sapiens OX=9606 GN=PSMG1 PE=1 SV=1	PSMG1	32.854	5.9	2	2	2	0.876	0.384141
P78406	mRNA export factor OS=Homo sapiens OX=9606 GN=RAE1 PE=1 SV=1	RAE1	40.968	12.5	5	5	5	0.909	0.144829
Q13123	Protein Red OS=Homo sapiens OX=9606 GN=IK PE=1 SV=3	IK	65.601	3.2	2	2	2	0.885	0.370392
Q9HBH5	Retinol dehydrogenase 14 OS=Homo sapiens OX=9606 GN=RDH14 PE=1 SV=1	RDH14	36.864	11.9	3	3	3	1.02	0.740643
Q04864	Proto-oncogene c-Rel OS=Homo sapiens OX=9606 GN=REL PE=1 SV=1	REL	68.519	5.3	3	3	3	0.736	0.0984154
Q7LG56	Ribonucleoside-diphosphate reductase subunit M2 B OS=Homo sapiens OX=9606 GN=RRM2B PE=1 SV=1	RRM2B	40.736	4.8	2	2	2	1.179	0.311848
Q6GYQ0	Ral GTPase-activating protein subunit alpha-1 OS=Homo sapiens OX=9606 GN=RALGAPA1 PE=1 SV=1	RALGAPA1	229.83	0.8	2	2	2	1.006	0.923697
P61586	Transforming protein RhoA OS=Homo sapiens OX=9606 GN=RHOA PE=1 SV=1	RHOA	21.768	30.1	7	3	16	1.012	0.92063
P18621	60S ribosomal protein L17 OS=Homo sapiens OX=9606 GN=RPL17 PE=1 SV=3	RPL17	21.397	22.3	4	4	8	0.936	0.561641
Q07020	60S ribosomal protein L18 OS=Homo sapiens OX=9606 GN=RPL18 PE=1 SV=2	RPL18	21.634	26.1	5	5	18	1.038	0.678128
P61353	60S ribosomal protein L27 OS=Homo sapiens OX=9606 GN=RPL27 PE=1 SV=2	RPL27	15.798	42.6	5	5	10	0.898	0.179677
P18077	60S ribosomal protein L35a OS=Homo sapiens OX=9606 GN=RPL35A PE=1 SV=2	RPL35A	12.538	38.2	5	5	8	1.061	0.552054
P42766	60S ribosomal protein L35 OS=Homo sapiens OX=9606 GN=RPL35 PE=1 SV=2	RPL35	14.551	21.1	3	3	7	1.032	0.782414
P32969	60S ribosomal protein L9 OS=Homo sapiens OX=9606 GN=RPL9 PE=1 SV=1	RPL9	21.863	26	6	6	13	1.042	0.508046
Q7Z7H8	39S ribosomal protein L10, mitochondrial OS=Homo sapiens OX=9606 GN=MRPL10 PE=1 SV=3	MRPL10	29.282	3.8	1	1	1	1.031	0.69074
Q9Y508	E3 ubiquitin-protein ligase RNF114 OS=Homo sapiens OX=9606 GN=RNF114 PE=1 SV=1	RNF114	25.694	10.1	3	3	3	0.914	0.476726
P04843	Dolichyl-diphosphooligosaccharide--protein glycosyltransferase subunit 1 OS=Homo sapiens OX=9606 GN=RPN1 PE=1 SV=1	RPN1	68.569	41.7	24	24	39	0.883	0.505443
Q9Y5K6	CD2-associated protein OS=Homo sapiens OX=9606 GN=CD2AP PE=1 SV=1	CD2AP	71.45	12.8	8	8	9	0.934	0.445442
P16671	Platelet glycoprotein 4 OS=Homo sapiens OX=9606 GN=CD36 PE=1 SV=2	CD36	53.053	3.8	1	1	1	1.133	0.478862
Q9Y281	Cofilin-2 OS=Homo sapiens OX=9606 GN=CFL2 PE=1 SV=1	CFL2	18.736	28.9	5	3	13	0.824	0.392764
Q9NY35	Claudin domain-containing protein 1 OS=Homo sapiens OX=9606 GN=CLDND1 PE=1 SV=1	CLDND1	28.603	3.6	1	1	1
P28340	DNA polymerase delta catalytic subunit OS=Homo sapiens OX=9606 GN=POLD1 PE=1 SV=2	POLD1	123.63	2.4	2	2	2	0.808	0.132045
O43681	ATPase GET3 OS=Homo sapiens OX=9606 GN=GET3 PE=1 SV=2	GET3	38.792	17.2	6	6	9	0.933	0.28125
Q92990	Glomulin OS=Homo sapiens OX=9606 GN=GLMN PE=1 SV=2	GLMN	68.207	2.7	2	2	2	0.895	0.665363
P34897	Serine hydroxymethyltransferase, mitochondrial OS=Homo sapiens OX=9606 GN=SHMT2 PE=1 SV=3	SHMT2	55.992	16.7	9	9	12	0.923	0.290094
P13807	Glycogen [starch] synthase, muscle OS=Homo sapiens OX=9606 GN=GYS1 PE=1 SV=2	GYS1	83.785	5.8	4	4	4	1.16	0.261653
Q8IUE6	Histone H2A type 2-B OS=Homo sapiens OX=9606 GN=H2AC21 PE=1 SV=3	H2AC21	13.995	23.1	4	1	12	1.023	0.732768
P16401	Histone H1.5 OS=Homo sapiens OX=9606 GN=H1-5 PE=1 SV=3	H1-5	22.58	35.4	10	7	26	1.238	0.28513
Q9UBN7	Histone deacetylase 6 OS=Homo sapiens OX=9606 GN=HDAC6 PE=1 SV=2	HDAC6	131.42	0.9	1	1	1	0.907	0.826724
O43824	Putative GTP-binding protein 6 OS=Homo sapiens OX=9606 GN=GTPBP6 PE=2 SV=4	GTPBP6	56.897	2.1	1	1	1	0.897	0.548836
P17096	High mobility group protein HMG-I/HMG-Y OS=Homo sapiens OX=9606 GN=HMGA1 PE=1 SV=3	HMGA1	11.676	29.9	4	4	5	1.118	0.804248
Q9NSC5	Homer protein homolog 3 OS=Homo sapiens OX=9606 GN=HOMER3 PE=1 SV=2	HOMER3	39.836	5.3	2	2	2	0.967	0.745608
Q9UPZ3	Hermansky-Pudlak syndrome 5 protein OS=Homo sapiens OX=9606 GN=HPS5 PE=1 SV=2	HPS5	127.45	0.8	1	1	1	0.618	0.309199
A0A0C4DH38	Immunoglobulin heavy variable 5-51 OS=Homo sapiens OX=9606 GN=IGHV5-51 PE=3 SV=1	IGHV5-51	12.674	40.2	4	2	9	1.681	0.0945797
A0A0B4J1X8	Immunoglobulin heavy variable 3-43 OS=Homo sapiens OX=9606 GN=IGHV3-43 PE=3 SV=1	IGHV3-43	13.077	18.6	2	1	2	2.033	0.13839
Q96D96	Voltage-gated hydrogen channel 1 OS=Homo sapiens OX=9606 GN=HVCN1 PE=1 SV=1	HVCN1	31.683	7.3	2	2	2
P52790	Hexokinase-3 OS=Homo sapiens OX=9606 GN=HK3 PE=1 SV=2	HK3	99.024	14.3	10	8	11	1.175	0.184694
Q9NVR2	Integrator complex subunit 10 OS=Homo sapiens OX=9606 GN=INTS10 PE=1 SV=2	INTS10	82.235	1.3	1	1	1
P80217	Interferon-induced 35 kDa protein OS=Homo sapiens OX=9606 GN=IFI35 PE=1 SV=5	IFI35	31.546	13.3	3	3	3	0.871	0.250316
P05155	Plasma protease C1 inhibitor OS=Homo sapiens OX=9606 GN=SERPING1 PE=1 SV=2	SERPING1	55.154	18	8	8	20	1.014	0.930254
P26440	Isovaleryl-CoA dehydrogenase, mitochondrial OS=Homo sapiens OX=9606 GN=IVD PE=1 SV=2	IVD	46.65	16.7	7	7	12	0.906	0.542391
Q86UX2	Inter-alpha-trypsin inhibitor heavy chain H5 OS=Homo sapiens OX=9606 GN=ITIH5 PE=2 SV=2	ITIH5	104.58	4.1	4	4	4	0.866	0.595193
Q9P266	Junctional protein associated with coronary artery disease OS=Homo sapiens OX=9606 GN=JCAD PE=1 SV=3	JCAD	148.35	1.6	2	2	2
P17301	Integrin alpha-2 OS=Homo sapiens OX=9606 GN=ITGA2 PE=1 SV=1	ITGA2	129.29	14.2	15	15	20	0.993	0.805067
Q96P70	Importin-9 OS=Homo sapiens OX=9606 GN=IPO9 PE=1 SV=3	IPO9	115.96	11.7	12	12	14	0.92	0.368955
Q9H2U2	Inorganic pyrophosphatase 2, mitochondrial OS=Homo sapiens OX=9606 GN=PPA2 PE=1 SV=2	PPA2	37.92	33.2	9	9	15	0.961	0.579243
P11215	Integrin alpha-M OS=Homo sapiens OX=9606 GN=ITGAM PE=1 SV=2	ITGAM	127.18	12.6	13	13	16	1.175	0.2402
Q96J84	Kin of IRRE-like protein 1 OS=Homo sapiens OX=9606 GN=KIRREL1 PE=1 SV=2	KIRREL1	83.535	3.8	2	2	2	0.663	0.244607
O00214	Galectin-8 OS=Homo sapiens OX=9606 GN=LGALS8 PE=1 SV=4	LGALS8	35.808	12.9	4	4	4	0.877	0.0682553
Q9Y383	Putative RNA-binding protein Luc7-like 2 OS=Homo sapiens OX=9606 GN=LUC7L2 PE=1 SV=2	LUC7L2	46.513	25.5	9	4	16	0.889	0.0917631
P53671	LIM domain kinase 2 OS=Homo sapiens OX=9606 GN=LIMK2 PE=1 SV=1	LIMK2	72.231	4.1	2	2	2	0.873	0.679612
P28300	Protein-lysine 6-oxidase OS=Homo sapiens OX=9606 GN=LOX PE=1 SV=2	LOX	46.944	3.1	1	1	1	0.932	0.974612
Q8IWT6	Volume-regulated anion channel subunit LRRC8A OS=Homo sapiens OX=9606 GN=LRRC8A PE=1 SV=1	LRRC8A	94.198	3.1	2	2	2	0.944	0.777288
Q9C0E8	Endoplasmic reticulum junction formation protein lunapark OS=Homo sapiens OX=9606 GN=LNPK PE=1 SV=2	LNPK	47.739	17.5	7	7	8	1.021	0.704621
Q9BQA1	Methylosome protein 50 OS=Homo sapiens OX=9606 GN=WDR77 PE=1 SV=1	WDR77	36.724	13.5	3	3	3	0.968	0.813015
Q9H0U3	Magnesium transporter protein 1 OS=Homo sapiens OX=9606 GN=MAGT1 PE=1 SV=1	MAGT1	38.036	7.5	3	3	4	1.127	0.430648
O95140	Mitofusin-2 OS=Homo sapiens OX=9606 GN=MFN2 PE=1 SV=3	MFN2	86.401	3.6	3	2	3	1.11	0.159483
Q8TDZ2	[F-actin]-monooxygenase MICAL1 OS=Homo sapiens OX=9606 GN=MICAL1 PE=1 SV=2	MICAL1	117.87	7.4	8	8	8	0.874	0.247313
P14780	Matrix metalloproteinase-9 OS=Homo sapiens OX=9606 GN=MMP9 PE=1 SV=3	MMP9	78.457	15.7	8	8	8	1.166	0.595593
Q9NZJ7	Mitochondrial carrier homolog 1 OS=Homo sapiens OX=9606 GN=MTCH1 PE=1 SV=1	MTCH1	41.544	10.5	4	4	4	0.975	0.781823
Q9Y2A7	Nck-associated protein 1 OS=Homo sapiens OX=9606 GN=NCKAP1 PE=1 SV=1	NCKAP1	128.79	10.5	12	12	14	1.066	0.31702
Q7L592	Protein arginine methyltransferase NDUFAF7, mitochondrial OS=Homo sapiens OX=9606 GN=NDUFAF7 PE=1 SV=1	NDUFAF7	49.237	6.3	2	2	2	0.881	0.412021
O75251	NADH dehydrogenase [ubiquinone] iron-sulfur protein 7, mitochondrial OS=Homo sapiens OX=9606 GN=NDUFS7 PE=1 SV=3	NDUFS7	23.563	12.2	4	4	5	0.877	0.320659
Q14938	Nuclear factor 1 X-type OS=Homo sapiens OX=9606 GN=NFIX PE=1 SV=2	NFIX	55.098	6	3	2	3	0.85	0.122509
P52948	Nuclear pore complex protein Nup98-Nup96 OS=Homo sapiens OX=9606 GN=NUP98 PE=1 SV=4	NUP98	197.58	6.2	11	11	12	0.948	0.211736
P37198	Nuclear pore glycoprotein p62 OS=Homo sapiens OX=9606 GN=NUP62 PE=1 SV=3	NUP62	53.254	4.6	2	2	2	0.749	0.278953
A6NDB9	Paralemmin-3 OS=Homo sapiens OX=9606 GN=PALM3 PE=1 SV=2	PALM3	71.695	1.6	1	1	1
Q96AQ6	Pre-B-cell leukemia transcription factor-interacting protein 1 OS=Homo sapiens OX=9606 GN=PBXIP1 PE=1 SV=1	PBXIP1	80.642	14.9	8	8	10	0.945	0.59883
O15120	1-acyl-sn-glycerol-3-phosphate acyltransferase beta OS=Homo sapiens OX=9606 GN=AGPAT2 PE=1 SV=1	AGPAT2	30.914	3.2	1	1	1	0.905	0.737802
P00747	Plasminogen OS=Homo sapiens OX=9606 GN=PLG PE=1 SV=2	PLG	90.568	34.9	25	25	33	1.187	0.65462
Q8IWE5	Pleckstrin homology domain-containing family M member 2 OS=Homo sapiens OX=9606 GN=PLEKHM2 PE=1 SV=2	PLEKHM2	112.78	2.6	2	2	2	0.949	0.615605
Q9Y263	Phospholipase A-2-activating protein OS=Homo sapiens OX=9606 GN=PLAA PE=1 SV=2	PLAA	87.156	20.1	13	13	13	0.99	0.995021
P04156	Major prion protein OS=Homo sapiens OX=9606 GN=PRNP PE=1 SV=1	PRNP	27.661	9.5	2	2	2	0.885	0.528765
P51665	26S proteasome non-ATPase regulatory subunit 7 OS=Homo sapiens OX=9606 GN=PSMD7 PE=1 SV=2	PSMD7	37.025	15.7	5	5	5	1.001	0.998651
P08758	Annexin A5 OS=Homo sapiens OX=9606 GN=ANXA5 PE=1 SV=2	ANXA5	35.936	49.4	15	15	40	0.938	0.496772
Q92625	Ankyrin repeat and SAM domain-containing protein 1A OS=Homo sapiens OX=9606 GN=ANKS1A PE=1 SV=4	ANKS1A	123.11	3.9	4	4	4	1.004	0.898147
Q99873	Protein arginine N-methyltransferase 1 OS=Homo sapiens OX=9606 GN=PRMT1 PE=1 SV=3	PRMT1	42.461	24	9	9	15	0.995	0.926843
Q8N8A2	Serine/threonine-protein phosphatase 6 regulatory ankyrin repeat subunit B OS=Homo sapiens OX=9606 GN=ANKRD44 PE=1 SV=3	ANKRD44	107.6	3.1	3	3	4	0.986	0.999188
O60678	Protein arginine N-methyltransferase 3 OS=Homo sapiens OX=9606 GN=PRMT3 PE=1 SV=4	PRMT3	59.902	5.1	2	2	2
Q12797	Aspartyl/asparaginyl beta-hydroxylase OS=Homo sapiens OX=9606 GN=ASPH PE=1 SV=3	ASPH	85.862	25.1	20	20	29	1.062	0.397338
P10909	Clusterin OS=Homo sapiens OX=9606 GN=CLU PE=1 SV=1	CLU	52.494	21.2	8	8	22	1.195	0.515507
Q9Y240	C-type lectin domain family 11 member A OS=Homo sapiens OX=9606 GN=CLEC11A PE=1 SV=1	CLEC11A	35.694	32.2	10	10	14	1.528	0.25787
P39748	Flap endonuclease 1 OS=Homo sapiens OX=9606 GN=FEN1 PE=1 SV=1	FEN1	42.592	19.5	6	5	5	0.894	0.285887
P05230	Fibroblast growth factor 1 OS=Homo sapiens OX=9606 GN=FGF1 PE=1 SV=1	FGF1	17.459	7.7	1	1	1	1.007	0.817147
O75955	Flotillin-1 OS=Homo sapiens OX=9606 GN=FLOT1 PE=1 SV=3	FLOT1	47.355	34.2	12	12	18	0.943	0.570689
Q6Y7W6	GRB10-interacting GYF protein 2 OS=Homo sapiens OX=9606 GN=GIGYF2 PE=1 SV=1	GIGYF2	150.07	6.3	6	6	6	0.876	0.230166
P14136	Glial fibrillary acidic protein OS=Homo sapiens OX=9606 GN=GFAP PE=1 SV=1	GFAP	49.88	3.9	2	1	1	1.531	0.296385
Q02153	Guanylate cyclase soluble subunit beta-1 OS=Homo sapiens OX=9606 GN=GUCY1B1 PE=1 SV=1	GUCY1B1	70.514	8.7	5	5	5	0.883	0.17899
P33402	Guanylate cyclase soluble subunit alpha-2 OS=Homo sapiens OX=9606 GN=GUCY1A2 PE=1 SV=1	GUCY1A2	81.749	1.6	1	1	1
Q12849	G-rich sequence factor 1 OS=Homo sapiens OX=9606 GN=GRSF1 PE=1 SV=3	GRSF1	53.126	7.3	3	3	3	0.976	0.884382
Q9UKJ3	G patch domain-containing protein 8 OS=Homo sapiens OX=9606 GN=GPATCH8 PE=1 SV=2	GPATCH8	164.2	2.4	4	4	4	0.716	0.134072
Q14409	Glycerol kinase 3 OS=Homo sapiens OX=9606 GN=GK3P PE=2 SV=2	GK3P	60.597	7.8	4	4	4	0.979	0.814673
O95249	Golgi SNAP receptor complex member 1 OS=Homo sapiens OX=9606 GN=GOSR1 PE=1 SV=1	GOSR1	28.612	4.8	1	1	1	0.836	0.476692
P16402	Histone H1.3 OS=Homo sapiens OX=9606 GN=H1-3 PE=1 SV=2	H1-3	22.35	26.2	8	2	26	0.951	0.621169
P23610	40-kDa huntingtin-associated protein OS=Homo sapiens OX=9606 GN=F8A1 PE=1 SV=2	F8A1	39.103	3	1	1	1	0.886	0.0546469
Q9BPY8	Homeodomain-only protein OS=Homo sapiens OX=9606 GN=HOPX PE=1 SV=1	HOPX	8.26	13.7	1	1	2	1.134	0.818606
O00425	Insulin-like growth factor 2 mRNA-binding protein 3 OS=Homo sapiens OX=9606 GN=IGF2BP3 PE=1 SV=2	IGF2BP3	63.704	12.4	6	5	6	0.798	0.218981
O60841	Eukaryotic translation initiation factor 5B OS=Homo sapiens OX=9606 GN=EIF5B PE=1 SV=4	EIF5B	138.83	14.5	17	17	19	0.905	0.159722
P05198	Eukaryotic translation initiation factor 2 subunit 1 OS=Homo sapiens OX=9606 GN=EIF2S1 PE=1 SV=3	EIF2S1	36.112	23.5	8	8	8	1.034	0.742528
O14879	Interferon-induced protein with tetratricopeptide repeats 3 OS=Homo sapiens OX=9606 GN=IFIT3 PE=1 SV=1	IFIT3	55.984	8.4	3	3	4	1.014	0.94825
P22692	Insulin-like growth factor-binding protein 4 OS=Homo sapiens OX=9606 GN=IGFBP4 PE=1 SV=2	IGFBP4	27.934	10.5	2	2	2	0.794	0.367129
P50213	Isocitrate dehydrogenase [NAD] subunit alpha, mitochondrial OS=Homo sapiens OX=9606 GN=IDH3A PE=1 SV=1	IDH3A	39.591	26.8	10	10	15	0.947	0.55571
P32942	Intercellular adhesion molecule 3 OS=Homo sapiens OX=9606 GN=ICAM3 PE=1 SV=2	ICAM3	59.54	4.8	3	3	4	0.937	0.921096
P00995	Serine protease inhibitor Kazal-type 1 OS=Homo sapiens OX=9606 GN=SPINK1 PE=1 SV=2	SPINK1	8.5067	53.2	3	3	7	0.66	0.544557
Q9HCP0	Casein kinase I isoform gamma-1 OS=Homo sapiens OX=9606 GN=CSNK1G1 PE=1 SV=1	CSNK1G1	48.511	4.3	2	1	2	1.182	0.372368
P54315	Inactive pancreatic lipase-related protein 1 OS=Homo sapiens OX=9606 GN=PNLIPRP1 PE=1 SV=1	PNLIPRP1	51.847	7.1	3	3	3	0.232	0.170847
O60449	Lymphocyte antigen 75 OS=Homo sapiens OX=9606 GN=LY75 PE=1 SV=3	LY75	198.31	3.8	5	5	5	0.971	0.762693
Q9ULH7	Myocardin-related transcription factor B OS=Homo sapiens OX=9606 GN=MRTFB PE=1 SV=3	MRTFB	118.13	1.3	1	1	1	0.644	0.272259
Q13421	Mesothelin OS=Homo sapiens OX=9606 GN=MSLN PE=1 SV=2	MSLN	68.985	8.9	5	5	5	0.914	0.80578
P20592	Interferon-induced GTP-binding protein Mx2 OS=Homo sapiens OX=9606 GN=MX2 PE=1 SV=1	MX2	82.088	13.6	9	8	11	1.022	0.800884
Q13614	Myotubularin-related protein 2 OS=Homo sapiens OX=9606 GN=MTMR2 PE=1 SV=4	MTMR2	73.38	6.2	4	4	4	1.01	0.859459
Q13615	Myotubularin-related protein 3 OS=Homo sapiens OX=9606 GN=MTMR3 PE=1 SV=3	MTMR3	133.62	1.1	1	1	1
Q9BT17	Mitochondrial ribosome-associated GTPase 1 OS=Homo sapiens OX=9606 GN=MTG1 PE=1 SV=2	MTG1	37.236	3.6	1	1	1	0.702	0.00790192
P18615	Negative elongation factor E OS=Homo sapiens OX=9606 GN=NELFE PE=1 SV=3	NELFE	43.239	7.6	2	2	2	1.019	0.718118
P80188	Neutrophil gelatinase-associated lipocalin OS=Homo sapiens OX=9606 GN=LCN2 PE=1 SV=2	LCN2	22.588	34.8	5	5	13	1.405	0.581494
P17677	Neuromodulin OS=Homo sapiens OX=9606 GN=GAP43 PE=1 SV=1	GAP43	24.802	14.3	2	2	2	1.099	0.964343
P07196	Neurofilament light polypeptide OS=Homo sapiens OX=9606 GN=NEFL PE=1 SV=3	NEFL	61.516	8.3	5	3	11	2.231	0.720642
Q9UMS0	NFU1 iron-sulfur cluster scaffold homolog, mitochondrial OS=Homo sapiens OX=9606 GN=NFU1 PE=1 SV=2	NFU1	28.462	4.3	1	1	1	0.828	0.0890223
Q9BS92	Protein NipSnap homolog 3B OS=Homo sapiens OX=9606 GN=NIPSNAP3B PE=2 SV=1	NIPSNAP3B	28.313	10.9	2	1	2
Q8WUM0	Nuclear pore complex protein Nup133 OS=Homo sapiens OX=9606 GN=NUP133 PE=1 SV=2	NUP133	128.98	4.8	5	5	6	0.891	0.295911
P46459	Vesicle-fusing ATPase OS=Homo sapiens OX=9606 GN=NSF PE=1 SV=3	NSF	82.593	28.4	20	20	33	1.002	0.968591
P36955	Pigment epithelium-derived factor OS=Homo sapiens OX=9606 GN=SERPINF1 PE=1 SV=4	SERPINF1	46.312	32.3	13	13	22	1.572	0.144781
Q8NCC3	Phospholipase A2 group XV OS=Homo sapiens OX=9606 GN=PLA2G15 PE=1 SV=2	PLA2G15	46.657	8	3	3	3
O00625	Pirin OS=Homo sapiens OX=9606 GN=PIR PE=1 SV=1	PIR	32.113	2.8	1	1	1	1.109	0.685165
Q9H7Z7	Prostaglandin E synthase 2 OS=Homo sapiens OX=9606 GN=PTGES2 PE=1 SV=1	PTGES2	41.943	11.4	4	4	6	0.982	0.771653
Q9ULL1	Pleckstrin homology domain-containing family G member 1 OS=Homo sapiens OX=9606 GN=PLEKHG1 PE=1 SV=2	PLEKHG1	155.44	0.6	1	1	1
Q6PCE3	Glucose 1,6-bisphosphate synthase OS=Homo sapiens OX=9606 GN=PGM2L1 PE=1 SV=3	PGM2L1	70.441	10.8	6	6	7	0.927	0.482876
P11678	Eosinophil peroxidase OS=Homo sapiens OX=9606 GN=EPX PE=1 SV=2	EPX	81.04	14.3	11	8	13	0.613	0.233043
Q9HAB8	Phosphopantothenate--cysteine ligase OS=Homo sapiens OX=9606 GN=PPCS PE=1 SV=2	PPCS	34.005	21.5	7	7	8	1.075	0.329718
Q9Y6A4	Cilia- and flagella-associated protein 20 OS=Homo sapiens OX=9606 GN=CFAP20 PE=1 SV=1	CFAP20	22.774	20.7	4	4	5	1.088	0.259889
Q99439	Calponin-2 OS=Homo sapiens OX=9606 GN=CNN2 PE=1 SV=4	CNN2	33.697	37.5	10	9	23	1.186	0.105208
Q02388	Collagen alpha-1(VII) chain OS=Homo sapiens OX=9606 GN=COL7A1 PE=1 SV=2	COL7A1	295.22	0.6	1	1	1	0.792	0.239762
O75122	CLIP-associating protein 2 OS=Homo sapiens OX=9606 GN=CLASP2 PE=1 SV=3	CLASP2	141.06	2.7	3	2	3	0.987	0.972808
Q15007	Pre-mRNA-splicing regulator WTAP OS=Homo sapiens OX=9606 GN=WTAP PE=1 SV=2	WTAP	44.243	2.3	1	1	1	0.878	0.243361
Q53EP0	Fibronectin type III domain-containing protein 3B OS=Homo sapiens OX=9606 GN=FNDC3B PE=1 SV=2	FNDC3B	132.89	5.7	6	6	6	1.062	0.612387
Q9BRQ8	Ferroptosis suppressor protein 1 OS=Homo sapiens OX=9606 GN=AIFM2 PE=1 SV=1	AIFM2	40.526	7.8	3	3	3	0.813	0.122459
Q9NUV9	GTPase IMAP family member 4 OS=Homo sapiens OX=9606 GN=GIMAP4 PE=1 SV=1	GIMAP4	37.533	21.3	7	7	8	1.005	0.864707
Q04446	1,4-alpha-glucan-branching enzyme OS=Homo sapiens OX=9606 GN=GBE1 PE=1 SV=3	GBE1	80.473	11.8	8	8	10	0.968	0.780164
Q9P109	Beta-1,3-galactosyl-O-glycosyl-glycoprotein beta-1,6-N-acetylglucosaminyltransferase 4 OS=Homo sapiens OX=9606 GN=GCNT4 PE=2 SV=1	GCNT4	53.052	1.8	1	1	1
Q4V328	GRIP1-associated protein 1 OS=Homo sapiens OX=9606 GN=GRIPAP1 PE=1 SV=2	GRIPAP1	96.004	19	14	14	15	0.963	0.345197
P57764	Gasdermin-D OS=Homo sapiens OX=9606 GN=GSDMD PE=1 SV=1	GSDMD	52.8	6.4	3	3	3	1.152	0.245026
Q9NRV9	Heme-binding protein 1 OS=Homo sapiens OX=9606 GN=HEBP1 PE=1 SV=1	HEBP1	21.097	25.9	4	4	4	0.997	0.882272
P54198	Protein HIRA OS=Homo sapiens OX=9606 GN=HIRA PE=1 SV=2	HIRA	111.83	1.1	1	1	1	0.966	0.72923
Q9NPH3	Interleukin-1 receptor accessory protein OS=Homo sapiens OX=9606 GN=IL1RAP PE=1 SV=2	IL1RAP	65.418	3.5	2	2	2	0.954	0.770231
Q9NPH2	Inositol-3-phosphate synthase 1 OS=Homo sapiens OX=9606 GN=ISYNA1 PE=1 SV=1	ISYNA1	61.067	4.7	3	3	3	0.903	0.427213
P15814	Immunoglobulin lambda-like polypeptide 1 OS=Homo sapiens OX=9606 GN=IGLL1 PE=1 SV=1	IGLL1	22.963	8.9	1	1	1	0.751	0.44786
P0DOX8	Immunoglobulin lambda-1 light chain OS=Homo sapiens OX=9606 PE=1 SV=1	--	22.83	38	7	3	32	1.55	0.0996433
P78344	Eukaryotic translation initiation factor 4 gamma 2 OS=Homo sapiens OX=9606 GN=EIF4G2 PE=1 SV=1	EIF4G2	102.36	14.6	14	14	18	0.922	0.294259
P05783	Keratin, type I cytoskeletal 18 OS=Homo sapiens OX=9606 GN=KRT18 PE=1 SV=2	KRT18	48.057	58.1	27	17	86	0.763	0.0899531
Q8IYT4	Katanin p60 ATPase-containing subunit A-like 2 OS=Homo sapiens OX=9606 GN=KATNAL2 PE=1 SV=3	KATNAL2	61.252	2.2	1	1	1
P20702	Integrin alpha-X OS=Homo sapiens OX=9606 GN=ITGAX PE=1 SV=3	ITGAX	127.83	8	9	9	9	0.897	0.320435
P23919	Thymidylate kinase OS=Homo sapiens OX=9606 GN=DTYMK PE=1 SV=4	DTYMK	23.819	41.5	9	9	9	0.943	0.500926
O95202	Mitochondrial proton/calcium exchanger protein OS=Homo sapiens OX=9606 GN=LETM1 PE=1 SV=1	LETM1	83.353	12.3	9	9	14	0.83	0.124768
P09382	Galectin-1 OS=Homo sapiens OX=9606 GN=LGALS1 PE=1 SV=2	LGALS1	14.716	61.5	9	9	67	1.178	0.146163
Q9NTJ4	Alpha-mannosidase 2C1 OS=Homo sapiens OX=9606 GN=MAN2C1 PE=1 SV=1	MAN2C1	115.83	0.7	1	1	1	0.975	0.88521
O43772	Mitochondrial carnitine/acylcarnitine carrier protein OS=Homo sapiens OX=9606 GN=SLC25A20 PE=1 SV=1	SLC25A20	32.943	25.9	7	7	7	1.076	0.508596
Q96IZ6	tRNA N(3)-methylcytidine methyltransferase METTL2A OS=Homo sapiens OX=9606 GN=METTL2A PE=1 SV=5	METTL2A	43.537	4	2	2	2
Q9ULC4	Malignant T-cell-amplified sequence 1 OS=Homo sapiens OX=9606 GN=MCTS1 PE=1 SV=1	MCTS1	20.555	22.7	3	3	5	0.915	0.25763
P61326	Protein mago nashi homolog OS=Homo sapiens OX=9606 GN=MAGOH PE=1 SV=1	MAGOH	17.163	24.7	3	3	8	0.953	0.489924
Q13613	Myotubularin-related protein 1 OS=Homo sapiens OX=9606 GN=MTMR1 PE=1 SV=4	MTMR1	74.677	2.6	2	2	2	1.11	0.0219163
Q16795	NADH dehydrogenase [ubiquinone] 1 alpha subcomplex subunit 9, mitochondrial OS=Homo sapiens OX=9606 GN=NDUFA9 PE=1 SV=2	NDUFA9	42.509	31.8	10	10	12	0.951	0.634446
P21359	Neurofibromin OS=Homo sapiens OX=9606 GN=NF1 PE=1 SV=2	NF1	319.37	2	6	6	6	1.043	0.406955
Q9H9Q4	Non-homologous end-joining factor 1 OS=Homo sapiens OX=9606 GN=NHEJ1 PE=1 SV=1	NHEJ1	33.337	8.4	2	2	2	1.074	0.580025
Q6KC79	Nipped-B-like protein OS=Homo sapiens OX=9606 GN=NIPBL PE=1 SV=2	NIPBL	316.05	1.2	3	3	3	0.899	0.358865
O00712	Nuclear factor 1 B-type OS=Homo sapiens OX=9606 GN=NFIB PE=1 SV=2	NFIB	47.441	5	2	2	2	0.931	0.584488
O00567	Nucleolar protein 56 OS=Homo sapiens OX=9606 GN=NOP56 PE=1 SV=4	NOP56	66.049	29.8	14	14	21	0.988	0.89161
Q9Y3T9	Nucleolar complex protein 2 homolog OS=Homo sapiens OX=9606 GN=NOC2L PE=1 SV=4	NOC2L	84.918	6.7	5	5	5	0.85	0.221661
O15504	Nucleoporin NUP42 OS=Homo sapiens OX=9606 GN=NUP42 PE=1 SV=1	NUP42	44.871	7.6	2	2	2	1.196	0.210358
O60502	Protein O-GlcNAcase OS=Homo sapiens OX=9606 GN=OGA PE=1 SV=2	OGA	102.91	11	9	9	9	1.098	0.170621
Q6DKJ4	Nucleoredoxin OS=Homo sapiens OX=9606 GN=NXN PE=1 SV=2	NXN	48.392	16.8	6	6	6	1.065	0.443294
Q9H1P3	Oxysterol-binding protein-related protein 2 OS=Homo sapiens OX=9606 GN=OSBPL2 PE=1 SV=1	OSBPL2	55.201	6.9	2	2	2	1.033	0.754707
Q96IZ0	PRKC apoptosis WT1 regulator protein OS=Homo sapiens OX=9606 GN=PAWR PE=1 SV=1	PAWR	36.567	15.9	4	4	5	1.026	0.745696
Q8TD55	Pleckstrin homology domain-containing family O member 2 OS=Homo sapiens OX=9606 GN=PLEKHO2 PE=1 SV=1	PLEKHO2	53.349	12	6	6	7	0.7	0.25936
P14923	Junction plakoglobin OS=Homo sapiens OX=9606 GN=JUP PE=1 SV=3	JUP	81.744	35.3	21	17	34	0.994	0.933471
Q9NXJ5	Pyroglutamyl-peptidase 1 OS=Homo sapiens OX=9606 GN=PGPEP1 PE=1 SV=1	PGPEP1	23.138	3.8	1	1	1	0.881	0.177929
Q8NBL1	Protein O-glucosyltransferase 1 OS=Homo sapiens OX=9606 GN=POGLUT1 PE=1 SV=1	POGLUT1	46.189	8.4	4	4	4	1.049	0.354638
Q6XQN6	Nicotinate phosphoribosyltransferase OS=Homo sapiens OX=9606 GN=NAPRT PE=1 SV=2	NAPRT	57.578	21.6	9	9	12	0.967	0.850283
Q8TCU6	Phosphatidylinositol 3,4,5-trisphosphate-dependent Rac exchanger 1 protein OS=Homo sapiens OX=9606 GN=PREX1 PE=1 SV=3	PREX1	186.2	1.6	3	3	3	1.051	0.624736
O60831	PRA1 family protein 2 OS=Homo sapiens OX=9606 GN=PRAF2 PE=1 SV=1	PRAF2	19.258	12.4	2	2	2	1.346	0.213783
Q9HD20	Manganese-transporting ATPase 13A1 OS=Homo sapiens OX=9606 GN=ATP13A1 PE=1 SV=2	ATP13A1	132.95	14.7	15	15	16	1.026	0.680592
P56378	ATP synthase subunit ATP5MPL, mitochondrial OS=Homo sapiens OX=9606 GN=ATP5MPL PE=1 SV=1	ATP5MPL	6.662	27.6	2	2	2	0.848	0.171918
Q14137	Ribosome biogenesis protein BOP1 OS=Homo sapiens OX=9606 GN=BOP1 PE=1 SV=2	BOP1	83.629	9	4	4	4	0.997	0.912396
Q12982	BCL2/adenovirus E1B 19 kDa protein-interacting protein 2 OS=Homo sapiens OX=9606 GN=BNIP2 PE=1 SV=1	BNIP2	36.017	2.5	1	1	1	1.13	0.301778
Q92934	Bcl2-associated agonist of cell death OS=Homo sapiens OX=9606 GN=BAD PE=1 SV=3	BAD	18.392	9.5	1	1	1	0.865	0.185813
O14867	Transcription regulator protein BACH1 OS=Homo sapiens OX=9606 GN=BACH1 PE=1 SV=2	BACH1	81.957	2.9	2	2	2	0.798	0.05528
P07711	Cathepsin L1 OS=Homo sapiens OX=9606 GN=CTSL PE=1 SV=2	CTSL	37.564	6.3	2	1	4	0.99	0.947852
Q9NXV6	CDKN2A-interacting protein OS=Homo sapiens OX=9606 GN=CDKN2AIP PE=1 SV=3	CDKN2AIP	61.124	3.8	2	2	2	1.089	0.578114
Q5SW79	Centrosomal protein of 170 kDa OS=Homo sapiens OX=9606 GN=CEP170 PE=1 SV=1	CEP170	175.29	5.1	7	7	7	0.977	0.733347
Q7Z7A1	Centriolin OS=Homo sapiens OX=9606 GN=CNTRL PE=1 SV=2	CNTRL	268.88	1.1	2	2	2	0.601	0.762266
P10645	Chromogranin-A OS=Homo sapiens OX=9606 GN=CHGA PE=1 SV=7	CHGA	50.688	30	8	8	13	2.179	0.177731
Q9NZ45	CDGSH iron-sulfur domain-containing protein 1 OS=Homo sapiens OX=9606 GN=CISD1 PE=1 SV=1	CISD1	12.199	36.1	4	4	9	0.891	0.0871643
O75718	Cartilage-associated protein OS=Homo sapiens OX=9606 GN=CRTAP PE=1 SV=1	CRTAP	46.561	26.2	9	9	9	1.228	0.0417122
O43169	Cytochrome b5 type B OS=Homo sapiens OX=9606 GN=CYB5B PE=1 SV=3	CYB5B	16.694	12.7	2	2	3	1.116	0.440763
Q92841	Probable ATP-dependent RNA helicase DDX17 OS=Homo sapiens OX=9606 GN=DDX17 PE=1 SV=2	DDX17	80.272	31.3	23	17	42	0.962	0.445706
O43292	Glycosylphosphatidylinositol anchor attachment 1 protein OS=Homo sapiens OX=9606 GN=GPAA1 PE=1 SV=3	GPAA1	67.622	4.5	3	3	3	0.953	0.792539
P09210	Glutathione S-transferase A2 OS=Homo sapiens OX=9606 GN=GSTA2 PE=1 SV=4	GSTA2	25.664	29.7	8	2	14	0.741	0.576685
Q71DI3	Histone H3.2 OS=Homo sapiens OX=9606 GN=H3C15 PE=1 SV=3	H3C15	15.388	26.5	5	5	16	0.931	0.636437
P48637	Glutathione synthetase OS=Homo sapiens OX=9606 GN=GSS PE=1 SV=1	GSS	52.384	25.9	13	13	15	1.018	0.806772
O60443	Gasdermin-E OS=Homo sapiens OX=9606 GN=GSDME PE=1 SV=2	GSDME	54.554	13.9	5	5	5	1.056	0.520077
P01742	Immunoglobulin heavy variable 1-69 OS=Homo sapiens OX=9606 GN=IGHV1-69 PE=1 SV=2	IGHV1-69	12.659	26.5	3	2	3	2.014	0.0194515
A0A0C4DH31	Immunoglobulin heavy variable 1-18 OS=Homo sapiens OX=9606 GN=IGHV1-18 PE=3 SV=1	IGHV1-18	12.82	23.9	2	1	5
A0A0J9YXX1	Immunoglobulin heavy variable 5-10-1 OS=Homo sapiens OX=9606 GN=IGHV5-10-1 PE=3 SV=1	IGHV5-10-1	12.772	26.5	3	1	7	2.029	0.0161789
Q8WUF5	RelA-associated inhibitor OS=Homo sapiens OX=9606 GN=PPP1R13L PE=1 SV=4	PPP1R13L	89.09	10.7	7	7	7	1.197	0.00427421
A0A0B4J1V6	Immunoglobulin heavy variable 3-73 OS=Homo sapiens OX=9606 GN=IGHV3-73 PE=3 SV=1	IGHV3-73	12.858	24.4	3	1	3	0.87	0.163094
Q8IU81	Interferon regulatory factor 2-binding protein 1 OS=Homo sapiens OX=9606 GN=IRF2BP1 PE=1 SV=1	IRF2BP1	61.687	5	3	2	3	0.989	0.972601
Q3SXM5	Inactive hydroxysteroid dehydrogenase-like protein 1 OS=Homo sapiens OX=9606 GN=HSDL1 PE=1 SV=3	HSDL1	37.001	7	3	3	3	0.941	0.463766
P01860	Immunoglobulin heavy constant gamma 3 OS=Homo sapiens OX=9606 GN=IGHG3 PE=1 SV=2	IGHG3	41.287	45.9	14	4	74	1.696	0.222466
Q9UK76	Jupiter microtubule associated homolog 1 OS=Homo sapiens OX=9606 GN=JPT1 PE=1 SV=3	JPT1	16.014	27.3	2	2	2	1.211	0.0934283
O14896	Interferon regulatory factor 6 OS=Homo sapiens OX=9606 GN=IRF6 PE=1 SV=1	IRF6	53.129	4.1	1	1	1	0.958	0.954704
P23229	Integrin alpha-6 OS=Homo sapiens OX=9606 GN=ITGA6 PE=1 SV=5	ITGA6	126.6	16.4	17	17	21	1.112	0.433235
P06312	Immunoglobulin kappa variable 4-1 OS=Homo sapiens OX=9606 GN=IGKV4-1 PE=1 SV=1	IGKV4-1	13.38	22.3	3	3	7	1.843	0.0411918
P12532	Creatine kinase U-type, mitochondrial OS=Homo sapiens OX=9606 GN=CKMT1A PE=1 SV=1	CKMT1A	47.036	30	11	11	13	0.824	0.411349
Q53H82	Endoribonuclease LACTB2 OS=Homo sapiens OX=9606 GN=LACTB2 PE=1 SV=2	LACTB2	32.805	13.2	3	3	3	0.869	0.492268
Q13753	Laminin subunit gamma-2 OS=Homo sapiens OX=9606 GN=LAMC2 PE=1 SV=2	LAMC2	130.97	12.2	14	14	17	1.092	0.780074
P11279	Lysosome-associated membrane glycoprotein 1 OS=Homo sapiens OX=9606 GN=LAMP1 PE=1 SV=3	LAMP1	44.882	14.1	6	6	7	1.155	0.22417
Q9Y2Q5	Ragulator complex protein LAMTOR2 OS=Homo sapiens OX=9606 GN=LAMTOR2 PE=1 SV=1	LAMTOR2	13.507	24.8	3	3	6	0.984	0.970638
Q16891	MICOS complex subunit MIC60 OS=Homo sapiens OX=9606 GN=IMMT PE=1 SV=1	IMMT	83.677	25.6	18	18	24	0.892	0.135561
P09238	Stromelysin-2 OS=Homo sapiens OX=9606 GN=MMP10 PE=1 SV=1	MMP10	54.151	7.1	4	4	4	2.21	0.487864
Q9Y6C9	Mitochondrial carrier homolog 2 OS=Homo sapiens OX=9606 GN=MTCH2 PE=1 SV=1	MTCH2	33.331	9.2	2	2	3	0.965	0.723143
O94776	Metastasis-associated protein MTA2 OS=Homo sapiens OX=9606 GN=MTA2 PE=1 SV=1	MTA2	75.022	20.8	14	12	16	0.736	0.0235076
Q86U44	N6-adenosine-methyltransferase catalytic subunit OS=Homo sapiens OX=9606 GN=METTL3 PE=1 SV=2	METTL3	64.473	5.9	2	2	2	0.967	0.820678
Q5HYI7	Metaxin-3 OS=Homo sapiens OX=9606 GN=MTX3 PE=1 SV=2	MTX3	35.093	5.4	2	2	2	0.562	0.203023
Q9HC84	Mucin-5B OS=Homo sapiens OX=9606 GN=MUC5B PE=1 SV=3	MUC5B	596.33	8.1	27	25	28	1.266	0.805724
Q6N069	N-alpha-acetyltransferase 16, NatA auxiliary subunit OS=Homo sapiens OX=9606 GN=NAA16 PE=1 SV=2	NAA16	101.46	8.8	8	5	8	0.826	0.230846
Q9UGV2	Protein NDRG3 OS=Homo sapiens OX=9606 GN=NDRG3 PE=1 SV=2	NDRG3	41.408	6.4	2	2	2	1.244	0.240498
O95169	NADH dehydrogenase [ubiquinone] 1 beta subcomplex subunit 8, mitochondrial OS=Homo sapiens OX=9606 GN=NDUFB8 PE=1 SV=1	NDUFB8	21.766	11.3	2	2	3	0.855	0.292085
O75592	E3 ubiquitin-protein ligase MYCBP2 OS=Homo sapiens OX=9606 GN=MYCBP2 PE=1 SV=4	MYCBP2	513.63	1.2	6	6	6	0.814	0.36011
Q9UM47	Neurogenic locus notch homolog protein 3 OS=Homo sapiens OX=9606 GN=NOTCH3 PE=1 SV=2	NOTCH3	243.63	3	6	6	6	1.064	0.550119
P80303	Nucleobindin-2 OS=Homo sapiens OX=9606 GN=NUCB2 PE=1 SV=3	NUCB2	50.222	23.3	9	9	14	0.682	0.343753
P57740	Nuclear pore complex protein Nup107 OS=Homo sapiens OX=9606 GN=NUP107 PE=1 SV=1	NUP107	106.37	2.5	2	2	2	1.001	0.887007
Q9NUU6	Inactive ubiquitin thioesterase OTULINL OS=Homo sapiens OX=9606 GN=OTULINL PE=1 SV=1	OTULINL	42.195	5.3	3	3	3	0.947	0.654838
Q9BRP4	Proteasomal ATPase-associated factor 1 OS=Homo sapiens OX=9606 GN=PAAF1 PE=1 SV=2	PAAF1	42.19	2	1	1	1	0.735	0.473039
Q58A45	PAN2-PAN3 deadenylation complex subunit PAN3 OS=Homo sapiens OX=9606 GN=PAN3 PE=1 SV=3	PAN3	95.612	4.4	2	2	2	0.973	0.953485
Q15366	Poly(rC)-binding protein 2 OS=Homo sapiens OX=9606 GN=PCBP2 PE=1 SV=1	PCBP2	38.58	39.2	11	5	28	0.965	0.567703
O60568	Multifunctional procollagen lysine hydroxylase and glycosyltransferase LH3 OS=Homo sapiens OX=9606 GN=PLOD3 PE=1 SV=1	PLOD3	84.784	18.3	13	13	15	0.981	0.862636
O75151	Lysine-specific demethylase PHF2 OS=Homo sapiens OX=9606 GN=PHF2 PE=1 SV=4	PHF2	120.77	3.6	5	5	5	0.833	0.0796106
P49593	Protein phosphatase 1F OS=Homo sapiens OX=9606 GN=PPM1F PE=1 SV=3	PPM1F	49.83	11.5	4	4	4	0.983	0.81529
Q5EG05	Caspase recruitment domain-containing protein 16 OS=Homo sapiens OX=9606 GN=CARD16 PE=1 SV=1	CARD16	22.625	13.2	3	1	4	1.01	0.868302
P0CG37	Cryptic protein OS=Homo sapiens OX=9606 GN=CFC1 PE=1 SV=1	CFC1	24.612	4	1	1	1	1.711	0.0771469
Q9H6Q4	Cytosolic iron-sulfur assembly component 3 OS=Homo sapiens OX=9606 GN=CIAO3 PE=1 SV=1	CIAO3	53.02	2.1	1	1	1	0.987	0.665613
Q53SF7	Cordon-bleu protein-like 1 OS=Homo sapiens OX=9606 GN=COBLL1 PE=1 SV=3	COBLL1	123.87	0.7	1	1	1	0.198	0.233678
Q9BT09	Protein canopy homolog 3 OS=Homo sapiens OX=9606 GN=CNPY3 PE=1 SV=1	CNPY3	30.748	19.1	5	5	5	0.904	0.241757
Q8TAG9	Exocyst complex component 6 OS=Homo sapiens OX=9606 GN=EXOC6 PE=1 SV=3	EXOC6	93.721	5.3	5	4	5	0.772	0.29737
Q7Z3D6	D-glutamate cyclase, mitochondrial OS=Homo sapiens OX=9606 GN=DGLUCY PE=1 SV=2	DGLUCY	66.436	19.5	10	10	11	0.869	0.0580429
Q9UJJ9	N-acetylglucosamine-1-phosphotransferase subunit gamma OS=Homo sapiens OX=9606 GN=GNPTG PE=1 SV=1	GNPTG	33.973	9.8	2	2	2
Q14956	Transmembrane glycoprotein NMB OS=Homo sapiens OX=9606 GN=GPNMB PE=1 SV=2	GPNMB	63.922	3.3	2	2	5	0.857	0.22688
Q8IXQ4	GPALPP motifs-containing protein 1 OS=Homo sapiens OX=9606 GN=GPALPP1 PE=1 SV=1	GPALPP1	38.141	2.9	1	1	1	0.952	0.61665
O75487	Glypican-4 OS=Homo sapiens OX=9606 GN=GPC4 PE=1 SV=4	GPC4	62.411	21.2	9	7	11	0.894	0.208499
P02008	Hemoglobin subunit zeta OS=Homo sapiens OX=9606 GN=HBZ PE=1 SV=2	HBZ	15.637	12.7	2	1	1	2.108	0.142354
Q9BSH5	Haloacid dehalogenase-like hydrolase domain-containing protein 3 OS=Homo sapiens OX=9606 GN=HDHD3 PE=1 SV=1	HDHD3	28	26.3	5	5	5	0.882	0.0885694
P08238	Heat shock protein HSP 90-beta OS=Homo sapiens OX=9606 GN=HSP90AB1 PE=1 SV=4	HSP90AB1	83.263	39.6	28	16	80	0.918	0.650108
Q6YN16	Hydroxysteroid dehydrogenase-like protein 2 OS=Homo sapiens OX=9606 GN=HSDL2 PE=1 SV=1	HSDL2	45.394	15.8	6	6	6	0.736	0.0968453
P01876	Immunoglobulin heavy constant alpha 1 OS=Homo sapiens OX=9606 GN=IGHA1 PE=1 SV=2	IGHA1	37.654	47.3	13	8	61	1.515	0.346034
Q13797	Integrin alpha-9 OS=Homo sapiens OX=9606 GN=ITGA9 PE=1 SV=2	ITGA9	114.49	1.6	2	2	2	0.964	0.789554
O15054	Lysine-specific demethylase 6B OS=Homo sapiens OX=9606 GN=KDM6B PE=1 SV=4	KDM6B	176.63	0.9	2	2	2	0.785	0.692935
Q08380	Galectin-3-binding protein OS=Homo sapiens OX=9606 GN=LGALS3BP PE=1 SV=1	LGALS3BP	65.33	23.4	10	10	22	1.143	0.335677
Q9H6V9	Lipid droplet-associated hydrolase OS=Homo sapiens OX=9606 GN=LDAH PE=1 SV=1	LDAH	37.318	2.8	1	1	1	0.837	0.366329
Q8N1G4	Leucine-rich repeat-containing protein 47 OS=Homo sapiens OX=9606 GN=LRRC47 PE=1 SV=1	LRRC47	63.472	29.5	15	15	17	0.92	0.262777
O95819	Mitogen-activated protein kinase kinase kinase kinase 4 OS=Homo sapiens OX=9606 GN=MAP4K4 PE=1 SV=2	MAP4K4	142.1	1	1	1	1	0.899	0.326578
Q9BTE3	Mini-chromosome maintenance complex-binding protein OS=Homo sapiens OX=9606 GN=MCMBP PE=1 SV=2	MCMBP	72.979	3.1	1	1	1
Q9UNW1	Multiple inositol polyphosphate phosphatase 1 OS=Homo sapiens OX=9606 GN=MINPP1 PE=1 SV=1	MINPP1	55.051	8.8	4	4	4	1.186	0.00116036
P50281	Matrix metalloproteinase-14 OS=Homo sapiens OX=9606 GN=MMP14 PE=1 SV=3	MMP14	65.893	11.9	6	6	8	0.993	0.964735
P39210	Protein Mpv17 OS=Homo sapiens OX=9606 GN=MPV17 PE=1 SV=1	MPV17	19.733	4	1	1	1	1.043	0.678107
O15439	Multidrug resistance-associated protein 4 OS=Homo sapiens OX=9606 GN=ABCC4 PE=1 SV=3	ABCC4	149.52	0.7	1	1	1	1.124	0.182379
O60934	Nibrin OS=Homo sapiens OX=9606 GN=NBN PE=1 SV=1	NBN	84.958	5	4	4	4	1.109	0.276559
P41227	N-alpha-acetyltransferase 10 OS=Homo sapiens OX=9606 GN=NAA10 PE=1 SV=1	NAA10	26.458	20.9	5	5	6	1.002	0.915314
Q53H96	Pyrroline-5-carboxylate reductase 3 OS=Homo sapiens OX=9606 GN=PYCR3 PE=1 SV=3	PYCR3	28.663	10.9	3	3	3	1.176	0.228627
Q53GG5	PDZ and LIM domain protein 3 OS=Homo sapiens OX=9606 GN=PDLIM3 PE=1 SV=1	PDLIM3	39.232	26.4	8	8	16	0.946	0.985849
O15530	3-phosphoinositide-dependent protein kinase 1 OS=Homo sapiens OX=9606 GN=PDPK1 PE=1 SV=1	PDPK1	63.151	8.6	5	5	5	0.945	0.449723
Q9H074	Polyadenylate-binding protein-interacting protein 1 OS=Homo sapiens OX=9606 GN=PAIP1 PE=1 SV=1	PAIP1	53.524	6.3	3	3	3	0.997	0.993647
P05121	Plasminogen activator inhibitor 1 OS=Homo sapiens OX=9606 GN=SERPINE1 PE=1 SV=1	SERPINE1	45.059	6.2	3	3	3	1.533	0.383341
Q5SRE7	Phytanoyl-CoA dioxygenase domain-containing protein 1 OS=Homo sapiens OX=9606 GN=PHYHD1 PE=1 SV=2	PHYHD1	32.41	4.8	1	1	1	0.873	0.11813
Q99623	Prohibitin-2 OS=Homo sapiens OX=9606 GN=PHB2 PE=1 SV=2	PHB2	33.296	38.8	11	11	23	0.985	0.753191
Q9HCU5	Prolactin regulatory element-binding protein OS=Homo sapiens OX=9606 GN=PREB PE=1 SV=2	PREB	45.468	15.1	5	5	5	0.976	0.624817
Q8NEY8	Periphilin-1 OS=Homo sapiens OX=9606 GN=PPHLN1 PE=1 SV=2	PPHLN1	52.736	3.3	2	2	2	1.192	0.604712
A3QJZ7	PRAME family member 27 OS=Homo sapiens OX=9606 GN=PRAMEF27 PE=3 SV=2	PRAMEF27	55.206	1.5	1	1	1	1.014	0.765589
Q8TF05	Serine/threonine-protein phosphatase 4 regulatory subunit 1 OS=Homo sapiens OX=9606 GN=PPP4R1 PE=1 SV=1	PPP4R1	107	4.9	4	4	4	0.986	0.768268
Q96S44	EKC/KEOPS complex subunit TP53RK OS=Homo sapiens OX=9606 GN=TP53RK PE=1 SV=2	TP53RK	28.16	11.1	3	3	3	1.077	0.126924
P22891	Vitamin K-dependent protein Z OS=Homo sapiens OX=9606 GN=PROZ PE=1 SV=2	PROZ	44.743	2.5	1	1	1
P20618	Proteasome subunit beta type-1 OS=Homo sapiens OX=9606 GN=PSMB1 PE=1 SV=2	PSMB1	26.489	39.4	7	7	7	1.062	0.480494
P55036	26S proteasome non-ATPase regulatory subunit 4 OS=Homo sapiens OX=9606 GN=PSMD4 PE=1 SV=1	PSMD4	40.736	22.8	7	6	11	1.057	0.485899
Q16647	Prostacyclin synthase OS=Homo sapiens OX=9606 GN=PTGIS PE=1 SV=1	PTGIS	57.103	19.6	8	8	12	0.93	0.657192
Q8N4Q0	Prostaglandin reductase 3 OS=Homo sapiens OX=9606 GN=ZADH2 PE=1 SV=1	ZADH2	40.14	4.8	2	2	2	0.842	0.388817
P27708	CAD protein OS=Homo sapiens OX=9606 GN=CAD PE=1 SV=3	CAD	242.98	10	21	20	24	0.965	0.537706
Q9NZZ3	Charged multivesicular body protein 5 OS=Homo sapiens OX=9606 GN=CHMP5 PE=1 SV=1	CHMP5	24.57	21	4	4	7	0.993	0.93884
P32321	Deoxycytidylate deaminase OS=Homo sapiens OX=9606 GN=DCTD PE=1 SV=2	DCTD	20.016	14.6	2	2	4	0.978	0.838172
P51659	Peroxisomal multifunctional enzyme type 2 OS=Homo sapiens OX=9606 GN=HSD17B4 PE=1 SV=3	HSD17B4	79.685	21.2	13	13	17	0.971	0.825215
O60832	H/ACA ribonucleoprotein complex subunit DKC1 OS=Homo sapiens OX=9606 GN=DKC1 PE=1 SV=3	DKC1	57.673	12.1	7	7	9	0.951	0.651562
P28845	Corticosteroid 11-beta-dehydrogenase isozyme 1 OS=Homo sapiens OX=9606 GN=HSD11B1 PE=1 SV=3	HSD11B1	32.401	9.6	3	3	3	0.719	0.13159
P24534	Elongation factor 1-beta OS=Homo sapiens OX=9606 GN=EEF1B2 PE=1 SV=3	EEF1B2	24.763	39.1	8	6	21	1.06	0.694811
P00533	Epidermal growth factor receptor OS=Homo sapiens OX=9606 GN=EGFR PE=1 SV=2	EGFR	134.28	8.8	9	9	9	1.196	0.559031
Q9H9B1	Histone-lysine N-methyltransferase EHMT1 OS=Homo sapiens OX=9606 GN=EHMT1 PE=1 SV=4	EHMT1	141.46	0.8	1	1	1	0.638	0.111896
Q8WYP5	Protein ELYS OS=Homo sapiens OX=9606 GN=AHCTF1 PE=1 SV=3	AHCTF1	252.5	1.6	3	3	3	1.077	0.224408
Q96RT1	Erbin OS=Homo sapiens OX=9606 GN=ERBIN PE=1 SV=2	ERBIN	158.3	3.8	6	5	6	1.029	0.701935
Q9NYF5	Protein FAM13B OS=Homo sapiens OX=9606 GN=FAM13B PE=1 SV=2	FAM13B	104.54	0.8	1	1	1
O95571	Persulfide dioxygenase ETHE1, mitochondrial OS=Homo sapiens OX=9606 GN=ETHE1 PE=1 SV=2	ETHE1	27.873	21.3	5	5	8	0.977	0.825762
O95466	Formin-like protein 1 OS=Homo sapiens OX=9606 GN=FMNL1 PE=1 SV=3	FMNL1	121.85	8.7	9	7	10	0.95	0.75353
P35555	Fibrillin-1 OS=Homo sapiens OX=9606 GN=FBN1 PE=1 SV=4	FBN1	312.3	43.3	113	108	357	1.326	0.462589
Q0JRZ9	F-BAR domain only protein 2 OS=Homo sapiens OX=9606 GN=FCHO2 PE=1 SV=2	FCHO2	88.923	12	8	8	9	0.965	0.923328
O94868	F-BAR and double SH3 domains protein 2 OS=Homo sapiens OX=9606 GN=FCHSD2 PE=1 SV=3	FCHSD2	84.275	0.9	1	1	1
Q96CN9	GRIP and coiled-coil domain-containing protein 1 OS=Homo sapiens OX=9606 GN=GCC1 PE=1 SV=1	GCC1	87.81	1.3	1	1	1	1.024	0.878592
Q14C86	GTPase-activating protein and VPS9 domain-containing protein 1 OS=Homo sapiens OX=9606 GN=GAPVD1 PE=1 SV=2	GAPVD1	164.98	8.2	11	11	11	1.053	0.462353
P04150	Glucocorticoid receptor OS=Homo sapiens OX=9606 GN=NR3C1 PE=1 SV=1	NR3C1	85.658	9.3	6	6	7	0.933	0.236842
Q9P035	Very-long-chain (3R)-3-hydroxyacyl-CoA dehydratase 3 OS=Homo sapiens OX=9606 GN=HACD3 PE=1 SV=2	HACD3	43.159	11	4	4	4	1.038	0.725454
P04792	Heat shock protein beta-1 OS=Homo sapiens OX=9606 GN=HSPB1 PE=1 SV=2	HSPB1	22.782	55.1	11	11	35	0.935	0.608805
Q9BUP3	Oxidoreductase HTATIP2 OS=Homo sapiens OX=9606 GN=HTATIP2 PE=1 SV=2	HTATIP2	27.049	28.1	7	7	7	0.701	0.0685325
Q14116	Interleukin-18 OS=Homo sapiens OX=9606 GN=IL18 PE=1 SV=1	IL18	22.326	13.5	3	3	7	0.924	0.765633
Q9Y624	Junctional adhesion molecule A OS=Homo sapiens OX=9606 GN=F11R PE=1 SV=1	F11R	32.583	24.7	6	6	6	1.147	0.540863
Q8IYS2	Uncharacterized protein KIAA2013 OS=Homo sapiens OX=9606 GN=KIAA2013 PE=1 SV=1	KIAA2013	69.156	3.5	2	2	2
Q9NRX6	Protein kish-B OS=Homo sapiens OX=9606 GN=TMEM167B PE=1 SV=1	TMEM167B	8.2941	18.9	2	2	2
Q96EK9	Protein KTI12 homolog OS=Homo sapiens OX=9606 GN=KTI12 PE=1 SV=1	KTI12	38.615	5.1	1	1	1	0.87	0.313759
Q04760	Lactoylglutathione lyase OS=Homo sapiens OX=9606 GN=GLO1 PE=1 SV=4	GLO1	20.777	27.7	6	6	14	1.173	0.321316
Q32MZ4	Leucine-rich repeat flightless-interacting protein 1 OS=Homo sapiens OX=9606 GN=LRRFIP1 PE=1 SV=2	LRRFIP1	89.252	15.1	10	10	11	1.017	0.935482
Q93052	Lipoma-preferred partner OS=Homo sapiens OX=9606 GN=LPP PE=1 SV=1	LPP	65.746	44.8	18	18	45	0.854	0.679623
Q99685	Monoglyceride lipase OS=Homo sapiens OX=9606 GN=MGLL PE=1 SV=2	MGLL	33.261	16.2	4	4	6	0.726	0.301369
Q8NHS3	Major facilitator superfamily domain-containing protein 8 OS=Homo sapiens OX=9606 GN=MFSD8 PE=1 SV=1	MFSD8	57.627	2.3	1	1	1
Q8IXL7	Methionine-R-sulfoxide reductase B3 OS=Homo sapiens OX=9606 GN=MSRB3 PE=1 SV=2	MSRB3	20.702	4.7	1	1	2	1.097	0.204384
O75352	Mannose-P-dolichol utilization defect 1 protein OS=Homo sapiens OX=9606 GN=MPDU1 PE=1 SV=2	MPDU1	26.638	4	1	1	1
O95248	Myotubularin-related protein 5 OS=Homo sapiens OX=9606 GN=SBF1 PE=1 SV=4	SBF1	208.44	4	8	8	8	0.914	0.568077
O95167	NADH dehydrogenase [ubiquinone] 1 alpha subcomplex subunit 3 OS=Homo sapiens OX=9606 GN=NDUFA3 PE=1 SV=1	NDUFA3	9.2787	50	3	3	4	1.115	0.388496
O00160	Unconventional myosin-If OS=Homo sapiens OX=9606 GN=MYO1F PE=1 SV=3	MYO1F	124.84	11.8	13	8	19	1.054	0.516162
Q6PIF6	Unconventional myosin-VIIb OS=Homo sapiens OX=9606 GN=MYO7B PE=1 SV=2	MYO7B	241.6	1.4	3	3	3	0.765	0.460641
Q9BX68	Histidine triad nucleotide-binding protein 2, mitochondrial OS=Homo sapiens OX=9606 GN=HINT2 PE=1 SV=1	HINT2	17.162	9.8	2	2	2	0.696	0.314754
Q9NWT6	Hypoxia-inducible factor 1-alpha inhibitor OS=Homo sapiens OX=9606 GN=HIF1AN PE=1 SV=2	HIF1AN	40.285	2	1	1	1	0.786	0.00863472
Q9NZL4	Hsp70-binding protein 1 OS=Homo sapiens OX=9606 GN=HSPBP1 PE=1 SV=2	HSPBP1	39.302	10	3	3	4	0.965	0.938439
P12268	Inosine-5'-monophosphate dehydrogenase 2 OS=Homo sapiens OX=9606 GN=IMPDH2 PE=1 SV=2	IMPDH2	55.804	23.5	10	8	11	1.116	0.171366
P30740	Leukocyte elastase inhibitor OS=Homo sapiens OX=9606 GN=SERPINB1 PE=1 SV=1	SERPINB1	42.741	45.1	18	17	47	1.434	0.255192
Q9P2X3	Protein IMPACT OS=Homo sapiens OX=9606 GN=IMPACT PE=1 SV=2	IMPACT	36.476	16.9	3	3	3	0.968	0.861843
O75874	Isocitrate dehydrogenase [NADP] cytoplasmic OS=Homo sapiens OX=9606 GN=IDH1 PE=1 SV=2	IDH1	46.659	39.6	17	16	48	0.935	0.485865
P17936	Insulin-like growth factor-binding protein 3 OS=Homo sapiens OX=9606 GN=IGFBP3 PE=1 SV=2	IGFBP3	31.674	36.8	9	9	11	1.501	0.183458
Q05084	Islet cell autoantigen 1 OS=Homo sapiens OX=9606 GN=ICA1 PE=1 SV=2	ICA1	54.644	6	3	3	3	0.803	0.377383
P28290	Protein ITPRID2 OS=Homo sapiens OX=9606 GN=ITPRID2 PE=1 SV=3	ITPRID2	138.38	7.9	10	10	10	0.994	0.894913
P54819	Adenylate kinase 2, mitochondrial OS=Homo sapiens OX=9606 GN=AK2 PE=1 SV=2	AK2	26.477	51.9	10	10	16	0.864	0.0340918
P08648	Integrin alpha-5 OS=Homo sapiens OX=9606 GN=ITGA5 PE=1 SV=2	ITGA5	114.54	10.7	10	10	11	0.942	0.839366
P48730	Casein kinase I isoform delta OS=Homo sapiens OX=9606 GN=CSNK1D PE=1 SV=2	CSNK1D	47.33	5.8	2	2	2	1.266	0.225687
A0A087WSY6	Immunoglobulin kappa variable 3D-15 OS=Homo sapiens OX=9606 GN=IGKV3D-15 PE=3 SV=6	IGKV3D-15	12.534	18.3	1	1	3	1.403	0.158189
A0A0C4DH72	Immunoglobulin kappa variable 1-6 OS=Homo sapiens OX=9606 GN=IGKV1-6 PE=3 SV=1	IGKV1-6	12.697	10.3	1	1	2	1.575	0.103328
Q13601	KRR1 small subunit processome component homolog OS=Homo sapiens OX=9606 GN=KRR1 PE=1 SV=4	KRR1	43.664	5.5	2	2	2	0.79	0.0462568
P42167	Lamina-associated polypeptide 2, isoforms beta/gamma OS=Homo sapiens OX=9606 GN=TMPO PE=1 SV=2	TMPO	50.67	37.2	13	6	21	0.83	0.168273
Q9Y316	Protein MEMO1 OS=Homo sapiens OX=9606 GN=MEMO1 PE=1 SV=1	MEMO1	33.733	4.4	1	1	2	0.934	0.583585
P11226	Mannose-binding protein C OS=Homo sapiens OX=9606 GN=MBL2 PE=1 SV=2	MBL2	26.143	4.4	1	1	1
Q9NR34	Mannosyl-oligosaccharide 1,2-alpha-mannosidase IC OS=Homo sapiens OX=9606 GN=MAN1C1 PE=1 SV=1	MAN1C1	70.91	3	1	1	1
Q00266	S-adenosylmethionine synthase isoform type-1 OS=Homo sapiens OX=9606 GN=MAT1A PE=1 SV=2	MAT1A	43.647	10.9	4	3	5	0.291	0.405447
Q96DH6	RNA-binding protein Musashi homolog 2 OS=Homo sapiens OX=9606 GN=MSI2 PE=1 SV=1	MSI2	35.196	8.2	2	2	2	0.755	0.00717874
Q9P032	NADH dehydrogenase [ubiquinone] 1 alpha subcomplex assembly factor 4 OS=Homo sapiens OX=9606 GN=NDUFAF4 PE=1 SV=1	NDUFAF4	20.266	26.3	4	4	4	0.976	0.877112
Q13423	NAD(P) transhydrogenase, mitochondrial OS=Homo sapiens OX=9606 GN=NNT PE=1 SV=3	NNT	113.89	27.9	28	28	42	0.884	0.368528
Q86WB0	Nuclear-interacting partner of ALK OS=Homo sapiens OX=9606 GN=ZC3HC1 PE=1 SV=1	ZC3HC1	55.261	1.6	1	1	1	0.948	0.55023
Q9NQR4	Omega-amidase NIT2 OS=Homo sapiens OX=9606 GN=NIT2 PE=1 SV=1	NIT2	30.608	49.3	11	11	15	1.052	0.526132
Q9Y2X3	Nucleolar protein 58 OS=Homo sapiens OX=9606 GN=NOP58 PE=1 SV=1	NOP58	59.578	11.3	5	5	6	0.913	0.346011
Q8WTT2	Nucleolar complex protein 3 homolog OS=Homo sapiens OX=9606 GN=NOC3L PE=1 SV=1	NOC3L	92.547	1	1	1	1	0.764	0.610801
Q8N130	Sodium-dependent phosphate transport protein 2C OS=Homo sapiens OX=9606 GN=SLC34A3 PE=1 SV=2	SLC34A3	63.549	1.3	1	1	1	1.819	0.00120985
Q9Y266	Nuclear migration protein nudC OS=Homo sapiens OX=9606 GN=NUDC PE=1 SV=1	NUDC	38.242	38.7	13	13	21	0.921	0.397964
Q9P121	Neurotrimin OS=Homo sapiens OX=9606 GN=NTM PE=1 SV=1	NTM	37.971	13.7	4	4	4	1.154	0.58516
Q9UNZ2	NSFL1 cofactor p47 OS=Homo sapiens OX=9606 GN=NSFL1C PE=1 SV=2	NSFL1C	40.572	34.3	11	11	17	0.999	0.961508
Q96CV9	Optineurin OS=Homo sapiens OX=9606 GN=OPTN PE=1 SV=3	OPTN	65.921	13.5	9	9	9	1.108	0.213335
Q9Y3B8	Oligoribonuclease, mitochondrial OS=Homo sapiens OX=9606 GN=REXO2 PE=1 SV=3	REXO2	26.832	14.3	4	4	5	0.966	0.632089
Q8N138	ORM1-like protein 3 OS=Homo sapiens OX=9606 GN=ORMDL3 PE=1 SV=1	ORMDL3	17.494	12.4	2	2	2	0.983	0.939008
Q9H4L5	Oxysterol-binding protein-related protein 3 OS=Homo sapiens OX=9606 GN=OSBPL3 PE=1 SV=1	OSBPL3	101.22	3.4	2	2	2	0.956	0.803247
Q9UHG2	ProSAAS OS=Homo sapiens OX=9606 GN=PCSK1N PE=1 SV=1	PCSK1N	27.372	22.3	4	4	8	1.054	0.75877
Q6UXH9	Inactive serine protease PAMR1 OS=Homo sapiens OX=9606 GN=PAMR1 PE=1 SV=1	PAMR1	80.198	3.5	2	2	2	0.862	0.432997
P13667	Protein disulfide-isomerase A4 OS=Homo sapiens OX=9606 GN=PDIA4 PE=1 SV=2	PDIA4	72.932	41.6	26	26	63	0.953	0.773961
O14494	Phospholipid phosphatase 1 OS=Homo sapiens OX=9606 GN=PLPP1 PE=1 SV=1	PLPP1	32.156	6.7	2	2	2	0.853	0.163812
Q7Z6M1	Rab9 effector protein with kelch motifs OS=Homo sapiens OX=9606 GN=RABEPK PE=1 SV=1	RABEPK	40.564	3	1	1	1	0.698	0.203061
Q92930	Ras-related protein Rab-8B OS=Homo sapiens OX=9606 GN=RAB8B PE=1 SV=2	RAB8B	23.584	25.6	5	2	8	1.264	0.668036
Q02127	Dihydroorotate dehydrogenase (quinone), mitochondrial OS=Homo sapiens OX=9606 GN=DHODH PE=1 SV=3	DHODH	42.867	9.4	3	3	3	0.865	0.0782524
Q9NTZ6	RNA-binding protein 12 OS=Homo sapiens OX=9606 GN=RBM12 PE=1 SV=1	RBM12	97.394	8.3	8	8	12	0.924	0.333261
Q15293	Reticulocalbin-1 OS=Homo sapiens OX=9606 GN=RCN1 PE=1 SV=1	RCN1	38.89	42.6	11	11	19	0.978	0.656083
P40937	Replication factor C subunit 5 OS=Homo sapiens OX=9606 GN=RFC5 PE=1 SV=1	RFC5	38.496	6.2	2	2	2	0.856	0.135586
Q6WKZ4	Rab11 family-interacting protein 1 OS=Homo sapiens OX=9606 GN=RAB11FIP1 PE=1 SV=3	RAB11FIP1	137.17	4.7	7	7	7	0.863	0.565833
Q13555	Calcium/calmodulin-dependent protein kinase type II subunit gamma OS=Homo sapiens OX=9606 GN=CAMK2G PE=1 SV=4	CAMK2G	62.606	12.2	7	4	7	1.078	0.377191
O43240	Kallikrein-10 OS=Homo sapiens OX=9606 GN=KLK10 PE=1 SV=3	KLK10	30.17	16.7	4	4	4	1.53	0.19044
Q15418	Ribosomal protein S6 kinase alpha-1 OS=Homo sapiens OX=9606 GN=RPS6KA1 PE=1 SV=2	RPS6KA1	82.722	9.1	5	4	5	1.049	0.662844
Q8WVC0	RNA polymerase-associated protein LEO1 OS=Homo sapiens OX=9606 GN=LEO1 PE=1 SV=1	LEO1	75.403	3	2	2	2	0.919	0.206122
P06239	Tyrosine-protein kinase Lck OS=Homo sapiens OX=9606 GN=LCK PE=1 SV=6	LCK	58	2.6	1	1	1
Q92615	La-related protein 4B OS=Homo sapiens OX=9606 GN=LARP4B PE=1 SV=3	LARP4B	80.551	1.4	1	1	1	1.064	0.528908
A0A075B6I0	Immunoglobulin lambda variable 8-61 OS=Homo sapiens OX=9606 GN=IGLV8-61 PE=3 SV=7	IGLV8-61	12.814	7.4	1	1	1	0.507	0.0941251
P01709	Immunoglobulin lambda variable 2-8 OS=Homo sapiens OX=9606 GN=IGLV2-8 PE=1 SV=2	IGLV2-8	12.382	13.6	2	1	3	2.647	0.0474489
Q8WZA0	Protein LZIC OS=Homo sapiens OX=9606 GN=LZIC PE=1 SV=1	LZIC	21.494	26.3	5	5	5	0.946	0.471233
Q96AG4	Leucine-rich repeat-containing protein 59 OS=Homo sapiens OX=9606 GN=LRRC59 PE=1 SV=1	LRRC59	34.93	17.9	5	5	13	0.921	0.468517
Q9BU23	Lipase maturation factor 2 OS=Homo sapiens OX=9606 GN=LMF2 PE=1 SV=2	LMF2	79.697	5.5	3	3	3	1.016	0.988985
P48163	NADP-dependent malic enzyme OS=Homo sapiens OX=9606 GN=ME1 PE=1 SV=1	ME1	64.149	9.6	6	6	6	1.003	0.917171
Q96EY5	Multivesicular body subunit 12A OS=Homo sapiens OX=9606 GN=MVB12A PE=1 SV=1	MVB12A	28.783	14.3	3	3	4	0.876	0.217812
Q9UDY8	Mucosa-associated lymphoid tissue lymphoma translocation protein 1 OS=Homo sapiens OX=9606 GN=MALT1 PE=1 SV=1	MALT1	92.271	1.7	1	1	1
P29966	Myristoylated alanine-rich C-kinase substrate OS=Homo sapiens OX=9606 GN=MARCKS PE=1 SV=4	MARCKS	31.554	19.3	4	4	7	1.462	0.0212181
Q10469	Alpha-1,6-mannosyl-glycoprotein 2-beta-N-acetylglucosaminyltransferase OS=Homo sapiens OX=9606 GN=MGAT2 PE=1 SV=1	MGAT2	51.55	4.9	3	3	3	0.792	0.299433
Q9BYG3	MKI67 FHA domain-interacting nucleolar phosphoprotein OS=Homo sapiens OX=9606 GN=NIFK PE=1 SV=1	NIFK	34.222	15	3	3	3	1.033	0.68228
Q8N5J2	Ubiquitin carboxyl-terminal hydrolase MINDY-1 OS=Homo sapiens OX=9606 GN=MINDY1 PE=1 SV=2	MINDY1	51.777	1.9	1	1	1	0.874	0.504311
Q96T76	MMS19 nucleotide excision repair protein homolog OS=Homo sapiens OX=9606 GN=MMS19 PE=1 SV=2	MMS19	113.29	6	6	6	6	1.024	0.936361
Q5TGZ0	MICOS complex subunit MIC10 OS=Homo sapiens OX=9606 GN=MICOS10 PE=1 SV=1	MICOS10	8.8081	10.3	1	1	1	0.67	0.0504499
Q99542	Matrix metalloproteinase-19 OS=Homo sapiens OX=9606 GN=MMP19 PE=1 SV=1	MMP19	57.356	3	1	1	1
P02795	Metallothionein-2 OS=Homo sapiens OX=9606 GN=MT2A PE=1 SV=1	MT2A	6.0422	50.8	4	1	3	1.848	0.158059
Q9UBG0	C-type mannose receptor 2 OS=Homo sapiens OX=9606 GN=MRC2 PE=1 SV=2	MRC2	166.67	12.2	16	16	17	1.131	0.0382787
Q96S97	Myeloid-associated differentiation marker OS=Homo sapiens OX=9606 GN=MYADM PE=1 SV=2	MYADM	35.273	13.7	3	3	4	0.801	0.0987485
Q86WG5	Myotubularin-related protein 13 OS=Homo sapiens OX=9606 GN=SBF2 PE=1 SV=1	SBF2	208.46	1.2	2	2	2	0.806	0.317432
Q9GZZ1	N-alpha-acetyltransferase 50 OS=Homo sapiens OX=9606 GN=NAA50 PE=1 SV=1	NAA50	19.398	33.7	5	5	7	0.981	0.716528
Q9P0J0	NADH dehydrogenase [ubiquinone] 1 alpha subcomplex subunit 13 OS=Homo sapiens OX=9606 GN=NDUFA13 PE=1 SV=3	NDUFA13	16.698	20.1	3	3	4	0.702	0.292546
Q00653	Nuclear factor NF-kappa-B p100 subunit OS=Homo sapiens OX=9606 GN=NFKB2 PE=1 SV=4	NFKB2	96.748	7.4	5	5	5	0.933	0.388706
Q9BXD5	N-acetylneuraminate lyase OS=Homo sapiens OX=9606 GN=NPL PE=1 SV=1	NPL	35.162	12.8	4	4	5	0.801	0.146183
P53384	Cytosolic Fe-S cluster assembly factor NUBP1 OS=Homo sapiens OX=9606 GN=NUBP1 PE=1 SV=2	NUBP1	34.534	18.1	4	4	4	0.819	0.223171
Q9UBU9	Nuclear RNA export factor 1 OS=Homo sapiens OX=9606 GN=NXF1 PE=1 SV=1	NXF1	70.182	7.4	5	5	5	0.988	0.907751
Q96BN8	Ubiquitin thioesterase otulin OS=Homo sapiens OX=9606 GN=OTULIN PE=1 SV=3	OTULIN	40.262	9.1	5	5	5	0.934	0.300466
O00151	PDZ and LIM domain protein 1 OS=Homo sapiens OX=9606 GN=PDLIM1 PE=1 SV=4	PDLIM1	36.071	56.2	17	17	29	1.067	0.438564
P09619	Platelet-derived growth factor receptor beta OS=Homo sapiens OX=9606 GN=PDGFRB PE=1 SV=1	PDGFRB	123.97	8.6	9	8	9	0.918	0.54553
Q00169	Phosphatidylinositol transfer protein alpha isoform OS=Homo sapiens OX=9606 GN=PITPNA PE=1 SV=2	PITPNA	31.806	34.8	11	9	12	0.855	0.133282
P55058	Phospholipid transfer protein OS=Homo sapiens OX=9606 GN=PLTP PE=1 SV=1	PLTP	54.739	6.3	3	3	3	1.466	0.0647511
Q7Z5L7	Podocan OS=Homo sapiens OX=9606 GN=PODN PE=1 SV=2	PODN	68.975	11.4	7	7	8	1.148	0.756152
Q96C90	Protein phosphatase 1 regulatory subunit 14B OS=Homo sapiens OX=9606 GN=PPP1R14B PE=1 SV=3	PPP1R14B	15.911	17	1	1	1	1.152	0.152072
P49720	Proteasome subunit beta type-3 OS=Homo sapiens OX=9606 GN=PSMB3 PE=1 SV=2	PSMB3	22.949	24.4	5	5	6	0.977	0.896736
O14818	Proteasome subunit alpha type-7 OS=Homo sapiens OX=9606 GN=PSMA7 PE=1 SV=1	PSMA7	27.887	42.3	9	9	13	0.98	0.826353
P07225	Vitamin K-dependent protein S OS=Homo sapiens OX=9606 GN=PROS1 PE=1 SV=1	PROS1	75.122	9.2	5	5	7	0.964	0.766379
O95758	Polypyrimidine tract-binding protein 3 OS=Homo sapiens OX=9606 GN=PTBP3 PE=1 SV=2	PTBP3	59.689	8	5	3	8	0.93	0.574388
Q92530	Proteasome inhibitor PI31 subunit OS=Homo sapiens OX=9606 GN=PSMF1 PE=1 SV=2	PSMF1	29.816	14.4	3	3	3	0.972	0.726022
P05546	Heparin cofactor 2 OS=Homo sapiens OX=9606 GN=SERPIND1 PE=1 SV=3	SERPIND1	57.07	15.2	8	8	11	1.064	0.95245
Q01581	Hydroxymethylglutaryl-CoA synthase, cytoplasmic OS=Homo sapiens OX=9606 GN=HMGCS1 PE=1 SV=2	HMGCS1	57.293	6.9	3	3	3	1.006	0.938316
Q92743	Serine protease HTRA1 OS=Homo sapiens OX=9606 GN=HTRA1 PE=1 SV=1	HTRA1	51.286	9.8	5	5	5	1.507	0.0382792
Q9BUJ2	Heterogeneous nuclear ribonucleoprotein U-like protein 1 OS=Homo sapiens OX=9606 GN=HNRNPUL1 PE=1 SV=2	HNRNPUL1	95.737	10.7	7	7	11	0.936	0.238466
Q96HW7	Integrator complex subunit 4 OS=Homo sapiens OX=9606 GN=INTS4 PE=1 SV=2	INTS4	108.17	1	1	1	1	0.613	0.157095
P60842	Eukaryotic initiation factor 4A-I OS=Homo sapiens OX=9606 GN=EIF4A1 PE=1 SV=1	EIF4A1	46.153	39.9	19	10	41	0.969	0.611666
P0DOX3	Immunoglobulin delta heavy chain OS=Homo sapiens OX=9606 PE=1 SV=1	--	56.224	5.9	3	3	4	1.097	0.65011
P24592	Insulin-like growth factor-binding protein 6 OS=Homo sapiens OX=9606 GN=IGFBP6 PE=1 SV=1	IGFBP6	25.322	21.7	3	3	3	1.394	0.2242
P16144	Integrin beta-4 OS=Homo sapiens OX=9606 GN=ITGB4 PE=1 SV=5	ITGB4	202.16	14.2	21	21	26	1.046	0.81204
Q16270	Insulin-like growth factor-binding protein 7 OS=Homo sapiens OX=9606 GN=IGFBP7 PE=1 SV=1	IGFBP7	29.13	32.6	7	7	10	1.337	0.468735
Q16773	Kynurenine--oxoglutarate transaminase 1 OS=Homo sapiens OX=9606 GN=KYAT1 PE=1 SV=1	KYAT1	47.875	2.1	1	1	1	1.03	0.948289
O95373	Importin-7 OS=Homo sapiens OX=9606 GN=IPO7 PE=1 SV=1	IPO7	119.52	10.6	8	8	9	0.938	0.468784
Q9H9P8	L-2-hydroxyglutarate dehydrogenase, mitochondrial OS=Homo sapiens OX=9606 GN=L2HGDH PE=1 SV=3	L2HGDH	50.315	7.1	3	3	3	0.384	0.173615
Q14558	Phosphoribosyl pyrophosphate synthase-associated protein 1 OS=Homo sapiens OX=9606 GN=PRPSAP1 PE=1 SV=2	PRPSAP1	39.393	16	4	4	5	1.077	0.316066
P05455	Lupus La protein OS=Homo sapiens OX=9606 GN=SSB PE=1 SV=2	SSB	46.836	29.4	12	12	19	0.96	0.55542
Q86X29	Lipolysis-stimulated lipoprotein receptor OS=Homo sapiens OX=9606 GN=LSR PE=1 SV=4	LSR	71.438	6.9	3	3	3	0.892	0.154364
A0A075B6I9	Immunoglobulin lambda variable 7-46 OS=Homo sapiens OX=9606 GN=IGLV7-46 PE=3 SV=4	IGLV7-46	12.468	21.4	3	3	5	1.264	0.44016
Q9GZQ8	Microtubule-associated proteins 1A/1B light chain 3B OS=Homo sapiens OX=9606 GN=MAP1LC3B PE=1 SV=3	MAP1LC3B	14.688	22.4	3	1	3	1.129	0.597804
Q9HAP2	MLX-interacting protein OS=Homo sapiens OX=9606 GN=MLXIP PE=1 SV=2	MLXIP	101.18	0.8	1	1	1
Q6UXV4	MICOS complex subunit MIC27 OS=Homo sapiens OX=9606 GN=APOOL PE=1 SV=1	APOOL	29.159	28	6	6	7	0.935	0.645489
Q70IA6	MOB kinase activator 2 OS=Homo sapiens OX=9606 GN=MOB2 PE=1 SV=1	MOB2	26.926	13.1	3	3	3	0.789	0.103527
O75431	Metaxin-2 OS=Homo sapiens OX=9606 GN=MTX2 PE=1 SV=1	MTX2	29.763	16.7	4	4	5	0.834	0.0305859
Q8WUY8	N-acetyltransferase 14 OS=Homo sapiens OX=9606 GN=NAT14 PE=1 SV=1	NAT14	21.65	15.5	2	2	2	0.856	0.258533
Q16718	NADH dehydrogenase [ubiquinone] 1 alpha subcomplex subunit 5 OS=Homo sapiens OX=9606 GN=NDUFA5 PE=1 SV=3	NDUFA5	13.459	30.2	4	4	7	0.818	0.155246
Q9HAN9	Nicotinamide/nicotinic acid mononucleotide adenylyltransferase 1 OS=Homo sapiens OX=9606 GN=NMNAT1 PE=1 SV=1	NMNAT1	31.932	3.9	1	1	1
P16885	1-phosphatidylinositol 4,5-bisphosphate phosphodiesterase gamma-2 OS=Homo sapiens OX=9606 GN=PLCG2 PE=1 SV=4	PLCG2	147.87	4	5	5	5	0.949	0.304312
Q92696	Geranylgeranyl transferase type-2 subunit alpha OS=Homo sapiens OX=9606 GN=RABGGTA PE=1 SV=2	RABGGTA	65.071	22.9	12	12	13	1.069	0.314791
Q8TEM1	Nuclear pore membrane glycoprotein 210 OS=Homo sapiens OX=9606 GN=NUP210 PE=1 SV=3	NUP210	205.11	3.4	7	7	7	0.959	0.66536
Q9UNP9	Peptidyl-prolyl cis-trans isomerase E OS=Homo sapiens OX=9606 GN=PPIE PE=1 SV=1	PPIE	33.43	6	2	2	2	0.805	0.142247
Q8NAV1	Pre-mRNA-splicing factor 38A OS=Homo sapiens OX=9606 GN=PRPF38A PE=1 SV=1	PRPF38A	37.476	11.5	4	4	4	0.786	0.131952
P62195	26S proteasome regulatory subunit 8 OS=Homo sapiens OX=9606 GN=PSMC5 PE=1 SV=1	PSMC5	45.626	44.6	16	15	28	0.987	0.547133
Q15008	26S proteasome non-ATPase regulatory subunit 6 OS=Homo sapiens OX=9606 GN=PSMD6 PE=1 SV=1	PSMD6	45.531	29	11	11	12	1.049	0.488264
Q8TBF2	Prostamide/prostaglandin F synthase OS=Homo sapiens OX=9606 GN=PRXL2B PE=1 SV=1	PRXL2B	21.222	28.3	6	6	7	0.77	0.145689
P31930	Cytochrome b-c1 complex subunit 1, mitochondrial OS=Homo sapiens OX=9606 GN=UQCRC1 PE=1 SV=3	UQCRC1	52.645	27.3	10	10	16	0.918	0.424624
P61106	Ras-related protein Rab-14 OS=Homo sapiens OX=9606 GN=RAB14 PE=1 SV=4	RAB14	23.897	50.7	8	8	15	1.054	0.483536
P50749	Ras association domain-containing protein 2 OS=Homo sapiens OX=9606 GN=RASSF2 PE=1 SV=1	RASSF2	37.79	11	4	4	4	1.04	0.392735
O14807	Ras-related protein M-Ras OS=Homo sapiens OX=9606 GN=MRAS PE=1 SV=2	MRAS	23.846	3.4	1	1	1	1.087	0.941172
Q93062	RNA-binding protein with multiple splicing OS=Homo sapiens OX=9606 GN=RBPMS PE=1 SV=1	RBPMS	21.802	9.2	2	2	3	0.74	0.0230312
P38159	RNA-binding motif protein, X chromosome OS=Homo sapiens OX=9606 GN=RBMX PE=1 SV=3	RBMX	42.331	24.8	10	4	18	0.935	0.518982
Q15334	Lethal(2) giant larvae protein homolog 1 OS=Homo sapiens OX=9606 GN=LLGL1 PE=1 SV=3	LLGL1	115.42	2.3	2	2	2	0.96	0.841358
P17612	cAMP-dependent protein kinase catalytic subunit alpha OS=Homo sapiens OX=9606 GN=PRKACA PE=1 SV=2	PRKACA	40.589	17.1	7	7	10	0.906	0.326783
Q9HA64	Ketosamine-3-kinase OS=Homo sapiens OX=9606 GN=FN3KRP PE=1 SV=2	FN3KRP	34.412	16.2	5	5	6	1.082	0.432479
Q8ND30	Liprin-beta-2 OS=Homo sapiens OX=9606 GN=PPFIBP2 PE=1 SV=3	PPFIBP2	98.543	3.2	3	1	4
Q3ZCW2	Galectin-related protein OS=Homo sapiens OX=9606 GN=LGALSL PE=1 SV=2	LGALSL	18.986	17.4	3	3	3	0.817	0.439643
Q86V48	Leucine zipper protein 1 OS=Homo sapiens OX=9606 GN=LUZP1 PE=1 SV=2	LUZP1	120.27	8.4	7	7	7	1.217	0.004462
Q9NQ48	Leucine zipper transcription factor-like protein 1 OS=Homo sapiens OX=9606 GN=LZTFL1 PE=1 SV=1	LZTFL1	34.592	21.4	5	5	5	1.214	0.083033
Q15048	Leucine-rich repeat-containing protein 14 OS=Homo sapiens OX=9606 GN=LRRC14 PE=1 SV=1	LRRC14	54.513	1.6	1	1	1	1.121	0.333665
P53582	Methionine aminopeptidase 1 OS=Homo sapiens OX=9606 GN=METAP1 PE=1 SV=2	METAP1	43.215	6.5	2	2	2	0.96	0.565116
P49137	MAP kinase-activated protein kinase 2 OS=Homo sapiens OX=9606 GN=MAPKAPK2 PE=1 SV=1	MAPKAPK2	45.567	16	7	5	7	0.846	0.120995
P33992	DNA replication licensing factor MCM5 OS=Homo sapiens OX=9606 GN=MCM5 PE=1 SV=5	MCM5	82.285	4.8	3	3	3	0.791	0.449923
P33908	Mannosyl-oligosaccharide 1,2-alpha-mannosidase IA OS=Homo sapiens OX=9606 GN=MAN1A1 PE=1 SV=3	MAN1A1	72.968	2.1	2	2	2	0.769	0.538554
P20774	Mimecan OS=Homo sapiens OX=9606 GN=OGN PE=1 SV=1	OGN	33.922	14.1	5	5	18	1.316	0.989938
P52564	Dual specificity mitogen-activated protein kinase kinase 6 OS=Homo sapiens OX=9606 GN=MAP2K6 PE=1 SV=1	MAP2K6	37.492	5.7	2	1	3	0.923	0.760983
O96033	Molybdopterin synthase sulfur carrier subunit OS=Homo sapiens OX=9606 GN=MOCS2 PE=1 SV=1	MOCS2	9.7552	12.5	1	1	2	1.042	0.381749
P16435	NADPH--cytochrome P450 reductase OS=Homo sapiens OX=9606 GN=POR PE=1 SV=2	POR	76.689	14.9	10	10	10	0.878	0.19143
Q9BTX1	Nucleoporin NDC1 OS=Homo sapiens OX=9606 GN=NDC1 PE=1 SV=2	NDC1	76.304	1.5	1	1	2
O14974	Protein phosphatase 1 regulatory subunit 12A OS=Homo sapiens OX=9606 GN=PPP1R12A PE=1 SV=1	PPP1R12A	115.28	18.9	18	18	23	0.985	0.965398
Q96D46	60S ribosomal export protein NMD3 OS=Homo sapiens OX=9606 GN=NMD3 PE=1 SV=1	NMD3	57.603	3.6	2	2	2	0.872	0.515499
Q12769	Nuclear pore complex protein Nup160 OS=Homo sapiens OX=9606 GN=NUP160 PE=1 SV=3	NUP160	162.12	1.5	2	2	2	0.9	0.408952
P04054	Phospholipase A2 OS=Homo sapiens OX=9606 GN=PLA2G1B PE=1 SV=3	PLA2G1B	16.36	23	3	3	6	0.425	0.535956
Q9Y2J8	Protein-arginine deiminase type-2 OS=Homo sapiens OX=9606 GN=PADI2 PE=1 SV=2	PADI2	75.563	4.7	3	3	3	0.936	0.740281
Q9H488	GDP-fucose protein O-fucosyltransferase 1 OS=Homo sapiens OX=9606 GN=POFUT1 PE=1 SV=1	POFUT1	43.955	6.4	2	2	2	0.744	0.0232678
Q8IXQ6	Protein mono-ADP-ribosyltransferase PARP9 OS=Homo sapiens OX=9606 GN=PARP9 PE=1 SV=2	PARP9	96.342	14.9	12	12	13	0.875	0.289115
Q96JQ0	Protocadherin-16 OS=Homo sapiens OX=9606 GN=DCHS1 PE=1 SV=1	DCHS1	346.18	0.5	1	1	1	1.186	0.419018
Q8TEW0	Partitioning defective 3 homolog OS=Homo sapiens OX=9606 GN=PARD3 PE=1 SV=2	PARD3	151.42	1.3	2	2	2	0.648	0.362946
P07205	Phosphoglycerate kinase 2 OS=Homo sapiens OX=9606 GN=PGK2 PE=1 SV=3	PGK2	44.796	13.4	5	1	17	1.142	0.440957
Q9NUQ2	1-acyl-sn-glycerol-3-phosphate acyltransferase epsilon OS=Homo sapiens OX=9606 GN=AGPAT5 PE=1 SV=3	AGPAT5	42.072	8.2	3	3	3	1.039	0.57816
P23219	Prostaglandin G/H synthase 1 OS=Homo sapiens OX=9606 GN=PTGS1 PE=1 SV=2	PTGS1	68.686	4.5	2	2	2	0.83	0.171068
Q8IXK0	Polyhomeotic-like protein 2 OS=Homo sapiens OX=9606 GN=PHC2 PE=1 SV=1	PHC2	90.712	1.5	1	1	1
P22061	Protein-L-isoaspartate(D-aspartate) O-methyltransferase OS=Homo sapiens OX=9606 GN=PCMT1 PE=1 SV=4	PCMT1	24.636	33.9	6	6	12	0.989	0.919022
P10696	Alkaline phosphatase, germ cell type OS=Homo sapiens OX=9606 GN=ALPG PE=2 SV=4	ALPG	57.376	3.8	2	2	3	1.743	0.523046
P28065	Proteasome subunit beta type-9 OS=Homo sapiens OX=9606 GN=PSMB9 PE=1 SV=2	PSMB9	23.264	21	4	4	7	0.894	0.452634
Q9UNM6	26S proteasome non-ATPase regulatory subunit 13 OS=Homo sapiens OX=9606 GN=PSMD13 PE=1 SV=2	PSMD13	42.945	26.6	9	9	17	0.928	0.192311
Q96QR8	Transcriptional activator protein Pur-beta OS=Homo sapiens OX=9606 GN=PURB PE=1 SV=3	PURB	33.24	12.2	4	4	7	0.919	0.242705
P11217	Glycogen phosphorylase, muscle form OS=Homo sapiens OX=9606 GN=PYGM PE=1 SV=6	PYGM	97.091	6.8	6	1	14	0.961	0.751778
P53801	Pituitary tumor-transforming gene 1 protein-interacting protein OS=Homo sapiens OX=9606 GN=PTTG1IP PE=1 SV=1	PTTG1IP	20.324	10	1	1	1
Q8WXF1	Paraspeckle component 1 OS=Homo sapiens OX=9606 GN=PSPC1 PE=1 SV=1	PSPC1	58.743	14.1	7	7	7	0.908	0.412369
P11234	Ras-related protein Ral-B OS=Homo sapiens OX=9606 GN=RALB PE=1 SV=1	RALB	23.408	23.3	4	2	5	1.171	0.353797
Q92597	Protein NDRG1 OS=Homo sapiens OX=9606 GN=NDRG1 PE=1 SV=1	NDRG1	42.835	11.4	3	3	15	2.271	0.0814146
[truncated: 3,549 more rows]
